# Supplementary material for: Novel Candidate Genes Involved in an Initial Stage of White Striping Development in Broiler Chickens
Source: Animals (Basel). 2024 Aug 16;14(16):2379. doi: 10.3390/ani14162379 (PMC11350825; doi:10.3390/ani14162379)
Supplement: Supplementary file 1 [file animals-14-02379-s001.zip]

Archive with 1 entries (1 files):
- animals-3062688-supplementary.xlsx
