# Supplementary material for: Novel Candidate Genes Involved in an Initial Stage of White Striping Development in Broiler Chickens
Source: Animals (Basel). 2024 Aug 16;14(16):2379. doi: 10.3390/ani14162379 (PMC11350825; doi:10.3390/ani14162379)
Supplement: Supplementary file 1 [file animals-14-02379-s001.zip › animals-3062688-supplementary.xlsx]

## Sheet: Table_S1
Table S1. Primers for the reference candidate genes evaluated in pectoral major muscle tissue
Gene	Gene ID	Primers (5’-3’)	Primers efficiency
RPL301	ENSGALG00000029897	F: 5’- ATGATTCGGCAAGGCAAAGC-3’	0.9
(ribosomal protein L30)		R: 5’- GTCAGAGTCACCTGGGTCAA-3’
RPL41	ENSGALG00000174444	F: 5’- TGTTTGCCCCAACCAAGACT-3’	0.9
(ribosomal protein L4)		R: 5’- CTCCTCAATGCGGTGACCTT-3
HBMS2	ENSGALG00000042939	F: 5’- ACTAGTTCACTTCGGCGAGC-3’	0.9
(Hydroxymethylbilane synthase)		R: 5’- CTCAGGAGCTGACCTATGCG-3’
MRPS303	ENSGALG00000014874	F: 5’-CCTGAATCCCGAGGTTAACTATT-3’	0.9
(Mitochondrial ribosomal protein S30)		R: GAGGTGCGGCTTATCATCTATC-3’
RPL53	ENSGALG00000005922	F: 5’-AATATAACGCCTGATGGGATGG-3’	0.9
(Ribosomal protein L5)		R: 5’-CTTGACTTCTCTCTTGGGTTTCT-3’
1Petry et al. (2018) [38], 2Paludo et al. (2016) [36], 3Nascimento et al. (2015) [37]

## Sheet: Figure_S1
Figure S1.Overall Ranking of reference candidate genes based on the Genorm, Normfinder and Bestkeeper softwares ranked by RankAgreeg tool.

## Sheet: Table_S2
Table S2. Primers for the candidate genes evaluated in pectoral major muscle tissue
Gene	Gene ID	Primers (5’-3’)	Primers efficiency
PDK4	ENSGALG00010002741	F: 5’- CTTCGGCTCGACTAATGGGT-3’	0.8
(pyruvate dehydrogenase kinase 4)		R: 5’- ACTAACTGCACTGAAGGGGTG-3’
FKBP5	ENSGALG00010026893	F: 5’- GAGCTGGTGTACGAGGTCAC-3’	0.91
(FK506 binding protein 5)		R: 5’- CTGCAGGTATTTGCCTTCCTTG-3
CEBPD	ENSGALG00010005405	F: 5’- CCCAAGTGCGTGGACAGG-3’	0.9
(CCAAT enhancer binding protein delta)		R: 5’- TCTGCTGCATCTCCTGGTTG-3’
DGAT2	ENSGALG00010003035	F: 5’- CCGTGGGCTCTTCTCTTCG-3’	0.91
(diacylglycerol O-acyltransferase 2)		R: 5’-TGATGGGTTCGCCCACAAC-3’
FHL11	ENSGALG00010014929	F: 5’-CAAGAATCCCATCACTTCTGGAG-3’	0.88
(four and a half LIM domains 1)		R: 5’-GATTCTTGCAGCCAGCACAC-3’
CHRNG	ENSGALG00010017878	F: 5’- GACTTCAGCAGCGAGAACGA -3’	0.91
(cholinergic receptor nicotinic gamma subunit)		R: 5’-ATGGTACCGCACACGAAGAG -3’
RGCC	ENSGALG00010003192	F: 5’-CGACTCCGAGAGTGCAGATT-3’	0.83
(regulator of cell cycle)		R: 5’- GGCAAGCTTGGAGTAGATGC-3’
CA3A	ENSGALG00010013288	F: 5’-GCTGTTGTGGGCGTTTTTCT-3’	0.82
(carbonic anhydrase 3A)		R: 5’-GAGCCTCTTTCCCCTTGGTC-3’
UCP3	ENSGALG00010002543	F: 5’-GGTGAAGACGCGGTACATGA-3’	0.7
(uncoupling protein 3)		R: 5’-GACGAACCCCTTGTAGAGGC-3’
1 Marchesi et al. (2019)

## Sheet: Table_S3
Table S3. Number of raw reads, after quality control and mapped reads
Sample	Number of raw reads	Number of reads after quality control	% of reads maintained after quality control	Number of mapped reads	% mapped reads
01_A	20613912	18970053	92.03	16317789	86.02
02_A	15919994	15373262	96.57	13969011	90.87
03_A	17437613	16662680	95.56	14990039	89.96
04_A	17677242	16692839	94.43	14201176	85.07
01_C	19874283	19128576	96.25	17346159	90.68
02_C	18342062	17356982	94.63	15272737	87.99
03_C	19580165	18057625	92.22	15187381	84.11
04_C	16140200	15507744	96.08	13983190	90.17
Mean	1.81982e+07	1.72187e+07	94.7212	1.51584e+07	88.1087
Total	145585471	137749761	-	121267482	-

## Sheet: Table_S4
Table S4. Genes expressed in the pectoralis major muscle of normal and WS-affect broilers
Ensembl gene id	Gene name	Description	Chromosome	logFC	P value	FDR	expression
ENSGALG00010002741	PDK4	pyruvate dehydrogenase kinase 4 [Source:NCBI gene (formerly Entrezgene);Acc:420570]	2	3.41421	2.11146e-28	1.5705e-24	up
ENSGALG00010011558	MYBPC1	myosin binding protein C1 [Source:HGNC Symbol;Acc:HGNC:7549]	1	2.75445	2.24486e-20	8.34865e-17	up
ENSGALG00010026893	FKBP5	FK506 binding protein 5 [Source:NCBI gene (formerly Entrezgene);Acc:421186]	26	2.40214	5.4258e-16	1.34524e-12	up
ENSGALG00010006037	METTL21EP	methyltransferase like 21E, pseudogene [Source:HGNC Symbol;Acc:HGNC:41948]	1	-2.24869	7.54082e-14	1.40222e-10	down
ENSGALG00010003115	UBE3D	ubiquitin protein ligase E3D [Source:HGNC Symbol;Acc:HGNC:21381]	3	-2.09959	2.86569e-12	4.26301e-09	down
ENSGALG00010005405	CEBPD	CCAAT enhancer binding protein delta [Source:HGNC Symbol;Acc:HGNC:1835]	2	2.01735	6.27372e-12	7.7755e-09	up
ENSGALG00010013288	CA3A	carbonic anhydrase 3A [Source:NCBI gene (formerly Entrezgene);Acc:420208]	2	2.00895	7.31763e-12	7.7755e-09	up
ENSGALG00010021083	SCD	stearoyl-CoA desaturase [Source:NCBI gene (formerly Entrezgene);Acc:395706]	6	-1.92902	3.63313e-11	3.3779e-08	down
ENSGALG00010026743	TNNT2	troponin T2, cardiac type [Source:NCBI gene (formerly Entrezgene);Acc:396433]	26	1.57929	3.84982e-08	3.18166e-05	up
ENSGALG00010003382	ASNS	asparagine synthetase (glutamine-hydrolyzing) [Source:NCBI gene (formerly Entrezgene);Acc:420574]	2	1.52297	1.31019e-07	9.68598e-05	up
ENSGALG00010003035	DGAT2	diacylglycerol O-acyltransferase 2 [Source:HGNC Symbol;Acc:HGNC:16940]	1	-1.52776	1.43245e-07	9.68598e-05	down
ENSGALG00010006245	PFKFB3	6-phosphofructo-2-kinase/fructose-2,6-biphosphatase 3 [Source:HGNC Symbol;Acc:HGNC:8874]	1	1.45674	3.83208e-07	0.000237525	up
ENSGALG00010013749	NELL2	neural EGFL like 2 [Source:NCBI gene (formerly Entrezgene);Acc:417799]	1	1.43497	1.22018e-06	0.000683224	up
ENSGALG00010008245	FBXO32	F-box protein 32 [Source:NCBI gene (formerly Entrezgene);Acc:420343]	2	1.37948	1.28598e-06	0.000683224	up
ENSGALG00010014244	SESN1	sestrin 1 [Source:HGNC Symbol;Acc:HGNC:21595]	3	1.34848	1.94837e-06	0.000966131	up
ENSGALG00010024637	DUSP8	dual specificity phosphatase 8 [Source:HGNC Symbol;Acc:HGNC:3074]	5	-1.34265	3.75431e-06	0.00174529	down
ENSGALG00010011278	TDH	L-treonina desidrogenase	3	1.23466	1.47289e-05	0.00644431	up
ENSGALG00010014929	FHL1	four and a half LIM domains 1 [Source:HGNC Symbol;Acc:HGNC:3702]	4	1.20013	2.14687e-05	0.00887133	up
ENSGALG00010005510	MYOZ2	myozenin 2 [Source:NCBI gene (formerly Entrezgene);Acc:422682]	4	1.21752	2.28489e-05	0.00894474	up
ENSGALG00010015733	COL4A6	collagen type IV alpha 6 chain [Source:HGNC Symbol;Acc:HGNC:2208]	4	1.20722	2.89965e-05	0.0107838	up
ENSGALG00010016987	ASB2	ankyrin repeat and SOCS box containing 2 [Source:HGNC Symbol;Acc:HGNC:16012]	5	1.17026	3.44893e-05	0.0122158	up
ENSGALG00010017878	CHRNG	cholinergic receptor nicotinic gamma subunit [Source:NCBI gene (formerly Entrezgene);Acc:429151]	9	1.18978	4.24752e-05	0.0143605	up
ENSGALG00010022468	MYBPC3	myosin binding protein C3 [Source:NCBI gene (formerly Entrezgene);Acc:396013]	5	1.14728	5.89197e-05	0.0190541	up
ENSGALG00010027232	ARRDC2	arrestin domain containing 2 [Source:HGNC Symbol;Acc:HGNC:25225]	28	1.14249	6.98295e-05	0.0216413	up
ENSGALG00010015632	COL4A5	collagen type IV alpha 5 chain [Source:HGNC Symbol;Acc:HGNC:2207]	4	1.14888	7.67668e-05	0.0228397	up
ENSGALG00010002543	UCP3	uncoupling protein 3 [Source:NCBI gene (formerly Entrezgene);Acc:373896]	1	1.08505	0.000118146	0.0337988	up
ENSGALG00010021509	DDIT4	DNA damage inducible transcript 4 [Source:HGNC Symbol;Acc:HGNC:24944]	6	1.0787	0.000134451	0.0370386	up
ENSGALG00010003192	RGCC	regulator of cell cycle [Source:HGNC Symbol;Acc:HGNC:20369]	1	1.07199	0.000140377	0.0372903	up
ENSGALG00010019307	ATF3	activating transcription factor 3 [Source:HGNC Symbol;Acc:HGNC:785]	3	-1.06211	0.000167977	0.0430833	down
ENSGALG00010009013	LIPG	lipase G, endothelial type [Source:HGNC Symbol;Acc:HGNC:6623]	Z	-1.08775	0.000187803	0.0465627	down
ENSGALG00010023807	MRPL10	mitochondrial ribosomal protein L10 [Source:HGNC Symbol;Acc:HGNC:14055]	27	-1.05901	0.00021541	0.0516846	stable
ENSGALG00010014980			1	1.0529	0.000232797	0.0541107	stable
ENSGALG00010021173	KLF15	Kruppel like factor 15 [Source:HGNC Symbol;Acc:HGNC:14536]	12	0.97938	0.000587797	0.132486	stable
ENSGALG00010020097	RETSAT	retinol saturase [Source:HGNC Symbol;Acc:HGNC:25991]	22	-0.94328	0.000880712	0.192669	stable
ENSGALG00010028900	TNC	tenascin C [Source:NCBI gene (formerly Entrezgene);Acc:396440]	17	0.933462	0.0009853	0.20939	stable
ENSGALG00010024731	AOX1	aldehyde oxidase 1 [Source:NCBI gene (formerly Entrezgene);Acc:424071]	7	0.920661	0.00108474	0.22412	stable
ENSGALG00010018607	HAGHL	hydroxyacylglutathione hydrolase like [Source:NCBI gene (formerly Entrezgene);Acc:416536]	14	0.928314	0.00117079	0.235361	stable
ENSGALG00010012956	FABP3	fatty acid binding protein 3 [Source:NCBI gene (formerly Entrezgene);Acc:419557]	23	-0.905176	0.00125089	0.244845	stable
ENSGALG00010009620	TMOD1	tropomodulin 1 [Source:NCBI gene (formerly Entrezgene);Acc:395883]	Z	0.911366	0.00129185	0.246379	stable
ENSGALG00010029553	MYH1C	myosin, heavy chain 1C, skeletal muscle (similar to human myosin, heavy chain 1, skeletal muscle, adult) [Source:NCBI gene (formerly Entrezgene);Acc:417310]	18	0.897024	0.00135125	0.247988	stable
ENSGALG00010009220	GADD45G	growth arrest and DNA damage inducible gamma [Source:NCBI gene (formerly Entrezgene);Acc:429929]	Z	0.912103	0.00136697	0.247988	stable
ENSGALG00010022088	DKK3	dickkopf WNT signaling pathway inhibitor 3 [Source:NCBI gene (formerly Entrezgene);Acc:396023]	5	0.922242	0.00140894	0.249517	stable
ENSGALG00010012759	ATP1B4	ATPase Na+/K+ transporting family member beta 4 [Source:NCBI gene (formerly Entrezgene);Acc:422365]	4	0.88342	0.00161225	0.278882	stable
ENSGALG00010022771	SGMS1	sphingomyelin synthase 1 [Source:NCBI gene (formerly Entrezgene);Acc:378907]	6	0.900952	0.0016813	0.284217	stable
ENSGALG00010014807	HES1	hes family bHLH transcription factor 1 [Source:HGNC Symbol;Acc:HGNC:5192]	9	0.885617	0.00197402	0.321919	stable
ENSGALG00010010014	GLUL	glutamate-ammonia ligase [Source:NCBI gene (formerly Entrezgene);Acc:396489]	8	0.870853	0.00199089	0.321919	stable
ENSGALG00010017868	CHRND	cholinergic receptor nicotinic delta subunit [Source:NCBI gene (formerly Entrezgene);Acc:424940]	9	0.878864	0.00205323	0.324934	stable
ENSGALG00010020954	PLIN1	perilipin 1 [Source:NCBI gene (formerly Entrezgene);Acc:415487]	10	-0.865919	0.00225945	0.350121	stable
ENSGALG00010001267	BCHE	butyrylcholinesterase [Source:NCBI gene (formerly Entrezgene);Acc:395358]	9	0.860271	0.0027349	0.415147	stable
ENSGALG00010016872	EDA2R	ectodysplasin A2 receptor [Source:NCBI gene (formerly Entrezgene);Acc:422166]	4	-0.848085	0.00280896	0.416678	stable
ENSGALG00010028348	NES	nestin [Source:NCBI gene (formerly Entrezgene);Acc:395890]	25	0.841915	0.00290778	0.416678	stable
ENSGALG00010008222	STYXL2	serine/threonine/tyrosine interacting like 2 [Source:HGNC Symbol;Acc:HGNC:25034]	1	-0.839787	0.00291305	0.416678	stable
ENSGALG00010002389	COL21A1	collagen type XXI alpha 1 chain [Source:HGNC Symbol;Acc:HGNC:17025]	3	0.835326	0.00360738	0.506027	stable
ENSGALG00010024834	INSIG1	insulin induced 1 [Source:NCBI gene (formerly Entrezgene);Acc:420442]	2	-0.818501	0.00367377	0.506027	stable
ENSGALG00010016602	HSPB7	heat shock protein family B (small) member 7 [Source:HGNC Symbol;Acc:HGNC:5249]	21	0.819008	0.00387847	0.518715	stable
ENSGALG00010026354			5	0.821731	0.00390535	0.518715	stable
ENSGALG00010015757			3	0.828472	0.00424657	0.554141	stable
ENSGALG00010002557			16	-0.833655	0.00444727	0.560439	stable
ENSGALG00010012654	TENT5B	terminal nucleotidyltransferase 5B [Source:HGNC Symbol;Acc:HGNC:28273]	23	-0.806018	0.0045177	0.560439	stable
ENSGALG00010017421	GPR157	G protein-coupled receptor 157 [Source:HGNC Symbol;Acc:HGNC:23687]	21	0.805011	0.00452088	0.560439	stable
ENSGALG00010028184	TMEM79	transmembrane protein 79 [Source:HGNC Symbol;Acc:HGNC:28196]	25	-0.82022	0.00479403	0.584558	stable
ENSGALG00010010337	SCARA3	scavenger receptor class A member 3 [Source:HGNC Symbol;Acc:HGNC:19000]	3	0.819046	0.00494223	0.592908	stable
ENSGALG00010016836	HEPH	hephaestin [Source:HGNC Symbol;Acc:HGNC:4866]	4	0.805696	0.0051752	0.608841	stable
ENSGALG00010002792			3	0.794376	0.00531714	0.608841	stable
ENSGALG00010016657	SLC25A29	solute carrier family 25 member 29 [Source:HGNC Symbol;Acc:HGNC:20116]	5	0.787532	0.0053206	0.608841	stable
ENSGALG00010029491			19	0.802204	0.0060594	0.682876	stable
ENSGALG00010024595	MYBPHL	myosin binding protein H like [Source:NCBI gene (formerly Entrezgene);Acc:421154]	26	-0.751417	0.00716262	0.795158	stable
ENSGALG00010014867	TP63	tumor protein p63 [Source:NCBI gene (formerly Entrezgene);Acc:374269]	9	0.769641	0.00754901	0.825729	stable
ENSGALG00010024773	APOA1	apolipoprotein AI [Source:NCBI gene (formerly Entrezgene);Acc:396536]	24	0.728941	0.00905308	0.975896	stable
ENSGALG00010001218			9	0.752741	0.00948304	0.985049	stable
ENSGALG00010028912	EXFABP	extracellular fatty acid-binding protein [Source:NCBI gene (formerly Entrezgene);Acc:396393]	17	0.738079	0.00952215	0.985049	stable
ENSGALG00010029214			19	-0.731349	0.00953529	0.985049	stable
ENSGALG00010011119			Z	-0.741343	0.0097923	0.989456	stable
ENSGALG00010021098	SDK1	sidekick cell adhesion molecule 1 [Source:NCBI gene (formerly Entrezgene);Acc:373894]	14	-0.735953	0.00984401	0.989456	stable
ENSGALG00010000137			JAENSK010000605.1	-0.724316	0.0102673	0.999957	stable
ENSGALG00010011142	DUSP19	dual specificity phosphatase 19 [Source:HGNC Symbol;Acc:HGNC:18894]	7	0.732945	0.0102734	0.999957	stable
ENSGALG00010022875	SPON1	spondin 1 [Source:NCBI gene (formerly Entrezgene);Acc:395657]	5	0.735246	0.0104335	0.999957	stable
ENSGALG00010028405	S100A6	S100 calcium binding protein A6 [Source:NCBI gene (formerly Entrezgene);Acc:373951]	25	0.717399	0.0105818	0.999957	stable
ENSGALG00010013191	ABRA	actin binding Rho activating protein [Source:HGNC Symbol;Acc:HGNC:30655]	2	-0.719961	0.0108898	0.999957	stable
ENSGALG00010006244	EPHA3	EPH receptor A3 [Source:NCBI gene (formerly Entrezgene);Acc:396402]	1	0.731013	0.0109119	0.999957	stable
ENSGALG00010020771	LINGO1	leucine rich repeat and Ig domain containing 1 [Source:NCBI gene (formerly Entrezgene);Acc:415344]	10	-0.711188	0.0110138	0.999957	stable
ENSGALG00010028056	SLC25A25	solute carrier family 25 member 25 [Source:HGNC Symbol;Acc:HGNC:20663]	17	-0.714386	0.0113816	0.999957	stable
ENSGALG00010016991	PDLIM3	PDZ and LIM domain 3 [Source:NCBI gene (formerly Entrezgene);Acc:414873]	4	0.703324	0.0117368	0.999957	stable
ENSGALG00010007731			4	0.728106	0.0122281	0.999957	stable
ENSGALG00010013552	FGF16	fibroblast growth factor 16 [Source:NCBI gene (formerly Entrezgene);Acc:422330]	4	-0.716149	0.0125472	0.999957	stable
ENSGALG00010017559	DUSP10	dual specificity phosphatase 10 [Source:NCBI gene (formerly Entrezgene);Acc:421340]	3	-0.691464	0.0135906	0.999957	stable
ENSGALG00010009416	COL14A1	collagen type XIV alpha 1 chain [Source:NCBI gene (formerly Entrezgene);Acc:396276]	2	0.701156	0.014025	0.999957	stable
ENSGALG00010029537	MYH1B	myosin, heavy chain 1F, skeletal muscle (similar to human myosin, heavy chain 1, skeletal muscle, adult) [Source:NCBI gene (formerly Entrezgene);Acc:768566]	18	0.679161	0.0149061	0.999957	stable
ENSGALG00010009362	IL15	interleukin 15 [Source:NCBI gene (formerly Entrezgene);Acc:395258]	4	0.682577	0.0157309	0.999957	stable
ENSGALG00010013717			2	-0.702688	0.0160428	0.999957	stable
ENSGALG00010012875	HSF2	heat shock transcription factor 2 [Source:NCBI gene (formerly Entrezgene);Acc:421724]	3	0.682774	0.016095	0.999957	stable
ENSGALG00010009299	MAP4K1	mitogen-activated protein kinase kinase kinase kinase 1 [Source:HGNC Symbol;Acc:HGNC:6863]	38	0.679475	0.0163711	0.999957	stable
ENSGALG00010002991	BLB1	Major histocompatibility complex class II beta chain BLB1 [Source:NCBI gene (formerly Entrezgene);Acc:693256]	16	-0.674742	0.016402	0.999957	stable
ENSGALG00010016664	TM6SF1	transmembrane 6 superfamily member 1 [Source:NCBI gene (formerly Entrezgene);Acc:415462]	10	0.677961	0.0165122	0.999957	stable
ENSGALG00010003448			1	-0.665053	0.0177519	0.999957	stable
ENSGALG00010020607	SLC6A8		12	0.683383	0.0189347	0.999957	stable
ENSGALG00010000003			MT	0.653908	0.0190692	0.999957	stable
ENSGALG00010028364	MHM2	male hypermethylated region 2 [Source:NCBI gene (formerly Entrezgene);Acc:110224118]	25	0.650641	0.019853	0.999957	stable
ENSGALG00010000453	ACHE	acetylcholinesterase (Cartwright blood group) [Source:HGNC Symbol;Acc:HGNC:108]	JAENSK010000584.1	0.671454	0.0201528	0.999957	stable
ENSGALG00010021526	KCNJ12	Potassium inwardly rectifying channel subfamily J member 12 [Source:NCBI gene (formerly Entrezgene);Acc:427662]	14	-0.660396	0.0206855	0.999957	stable
ENSGALG00010017747	DUSP26	dual specificity phosphatase 26 [Source:HGNC Symbol;Acc:HGNC:28161]	22	0.676848	0.0210062	0.999957	stable
ENSGALG00010012260	MBD2		Z	-0.673763	0.0211424	0.999957	stable
ENSGALG00010011634	AVD	avidin [Source:NCBI gene (formerly Entrezgene);Acc:396260]	Z	-0.65068	0.0213927	0.999957	stable
ENSGALG00010028562	ACSBG2	acyl-CoA synthetase bubblegum family member 2 [Source:NCBI gene (formerly Entrezgene);Acc:420090]	28	-0.644299	0.0218408	0.999957	stable
ENSGALG00010004158	JCHAIN	joining chain of multimeric IgA and IgM [Source:NCBI gene (formerly Entrezgene);Acc:374117]	4	0.638242	0.0228705	0.999957	stable
ENSGALG00010016131	SMYD1	SET and MYND domain containing 1 [Source:NCBI gene (formerly Entrezgene);Acc:373960]	4	0.634021	0.0232269	0.999957	stable
ENSGALG00010000005			MT	0.630705	0.0237442	0.999957	stable
ENSGALG00010005748	AIG1	androgen induced 1 [Source:HGNC Symbol;Acc:HGNC:21607]	3	0.649162	0.0238508	0.999957	stable
ENSGALG00010026036	TUBA5	tubulin, alpha 5 [Source:NCBI gene (formerly Entrezgene);Acc:421169]	26	-0.633446	0.0238918	0.999957	stable
ENSGALG00010002623	MID1IP1	MID1 interacting protein 1 [Source:NCBI gene (formerly Entrezgene);Acc:404752]	1	-0.632518	0.0240476	0.999957	stable
ENSGALG00010005449	TIPRL	TOR signaling pathway regulator [Source:HGNC Symbol;Acc:HGNC:30231]	1	0.631566	0.0246524	0.999957	stable
ENSGALG00010005360	CAMK1D	calcium/calmodulin dependent protein kinase ID [Source:HGNC Symbol;Acc:HGNC:19341]	1	0.641212	0.0248449	0.999957	stable
ENSGALG00010018670	MRAS	muscle RAS onco homolog [Source:NCBI gene (formerly Entrezgene);Acc:395149]	7	0.623788	0.0259766	0.999957	stable
ENSGALG00010010404	COP1	COP1 E3 ubiquitin ligase [Source:HGNC Symbol;Acc:HGNC:17440]	8	0.623124	0.0267614	0.999957	stable
ENSGALG00010029659	VKORC1L1	vitamin K epoxide reductase complex subunit 1 like 1 [Source:NCBI gene (formerly Entrezgene);Acc:408253]	19	-0.628788	0.0268025	0.999957	stable
ENSGALG00010012714	RGS2	regulator of G-protein signaling 2 [Source:NCBI gene (formerly Entrezgene);Acc:378912]	8	0.629198	0.0275429	0.999957	stable
ENSGALG00010001780			MU179263.1	-0.632672	0.0289701	0.999957	stable
ENSGALG00010000409			JAENSK010000646.1	-0.617052	0.0300866	0.999957	stable
ENSGALG00010023322	PRKAB1	protein kinase AMP-activated non-catalytic subunit beta 1 [Source:NCBI gene (formerly Entrezgene);Acc:416986]	15	0.614062	0.0300957	0.999957	stable
ENSGALG00010012427	C7	complement C7 [Source:NCBI gene (formerly Entrezgene);Acc:427187]	Z	0.610454	0.0302045	0.999957	stable
ENSGALG00010004350	MOXD1	monooxygenase DBH like 1 [Source:NCBI gene (formerly Entrezgene);Acc:395333]	3	0.609461	0.030807	0.999957	stable
ENSGALG00010005544	AQP4	aquaporin 4 [Source:NCBI gene (formerly Entrezgene);Acc:421088]	2	0.612988	0.030914	0.999957	stable
ENSGALG00010023343	TMEM233	transmembrane protein 233 [Source:HGNC Symbol;Acc:HGNC:37219]	15	0.621201	0.0311011	0.999957	stable
ENSGALG00010015887	SLC9A9	solute carrier family 9 member A9 [Source:NCBI gene (formerly Entrezgene);Acc:424772]	9	0.624205	0.0314203	0.999957	stable
ENSGALG00010015974	VPS37A	VPS37A subunit of ESCRT-I [Source:HGNC Symbol;Acc:HGNC:24928]	4	-0.605559	0.0314846	0.999957	stable
ENSGALG00010029498			19	-0.622692	0.0318829	0.999957	stable
ENSGALG00010007877	MSMO1	methylsterol monooxygenase 1 [Source:NCBI gene (formerly Entrezgene);Acc:422423]	4	-0.610337	0.032001	0.999957	stable
ENSGALG00010028459	MCL1	BCL2 family apoptosis regulator [Source:NCBI gene (formerly Entrezgene);Acc:395674]	25	0.598939	0.0324185	0.999957	stable
ENSGALG00010023369	ACE	angiotensin I converting enzyme [Source:NCBI gene (formerly Entrezgene);Acc:419953]	27	-0.612728	0.0339207	0.999957	stable
ENSGALG00010017718	ATOH8	atonal bHLH transcription factor 8 [Source:NCBI gene (formerly Entrezgene);Acc:771738]	4	0.606662	0.0340741	0.999957	stable
ENSGALG00010029417			18	0.613735	0.0341181	0.999957	stable
ENSGALG00010021167	KIAA1671	KIAA1671 [Source:NCBI gene (formerly Entrezgene);Acc:768701]	15	0.602674	0.0341413	0.999957	stable
ENSGALG00010016299	SRSF4	serine and arginine rich splicing factor 4 [Source:HGNC Symbol;Acc:HGNC:10786]	23	-0.605396	0.0343101	0.999957	stable
ENSGALG00010024270	RAB18L	ras-related protein Rab-18-B-like [Source:NCBI gene (formerly Entrezgene);Acc:425531]	27	-0.600801	0.0344684	0.999957	stable
ENSGALG00010012812	DECR1	2,4-dienoyl-CoA reductase 1 [Source:HGNC Symbol;Acc:HGNC:2753]	2	0.595482	0.0346433	0.999957	stable
ENSGALG00010018463			5	-0.593106	0.0350676	0.999957	stable
ENSGALG00010005249	PDGFD	platelet derived growth factor D [Source:NCBI gene (formerly Entrezgene);Acc:418978]	1	0.603764	0.0351843	0.999957	stable
ENSGALG00010009444	NFIL3	nuclear factor, interleukin 3 regulated [Source:NCBI gene (formerly Entrezgene);Acc:395326]	Z	0.592962	0.0357514	0.999957	stable
ENSGALG00010020981	CIT	citron rho-interacting serine/threonine kinase [Source:HGNC Symbol;Acc:HGNC:1985]	15	0.599209	0.0363833	0.999957	stable
ENSGALG00010012097	GART	phosphoribosylglycinamide formyltransferase, phosphoribosylglycinamide synthetase, phosphoribosylaminoimidazole synthetase [Source:NCBI gene (formerly Entrezgene);Acc:395315]	1	-0.59177	0.0371643	0.999957	stable
ENSGALG00010005384	MAPRE2	microtubule associated protein RP/EB family member 2 [Source:NCBI gene (formerly Entrezgene);Acc:421105]	2	0.579658	0.0386668	0.999957	stable
ENSGALG00010012775	KCNE2	potassium voltage-gated channel subfamily E regulatory subunit 2 [Source:HGNC Symbol;Acc:HGNC:6242]	1	-0.575948	0.0389244	0.999957	stable
ENSGALG00010017441	SPSB1	splA/ryanodine receptor domain and SOCS box containing 1 [Source:HGNC Symbol;Acc:HGNC:30628]	21	0.597172	0.0391055	0.999957	stable
ENSGALG00010025905	CPT1A	carnitine palmitoyltransferase 1A [Source:NCBI gene (formerly Entrezgene);Acc:423118]	5	0.585426	0.0396079	0.999957	stable
ENSGALG00010012705	CPM	carboxypeptidase M [Source:NCBI gene (formerly Entrezgene);Acc:417843]	1	0.586394	0.0399695	0.999957	stable
ENSGALG00010015533	PSAT1	phosphoserine aminotransferase 1 [Source:HGNC Symbol;Acc:HGNC:19129]	Z	0.584631	0.0416258	0.999957	stable
ENSGALG00010017318	ADSS1	adenylosuccinate synthase 1 [Source:HGNC Symbol;Acc:HGNC:20093]	5	0.559894	0.0446145	0.999957	stable
ENSGALG00010002809	SH3KBP1	SH3 domain containing kinase binding protein 1 [Source:NCBI gene (formerly Entrezgene);Acc:418608]	1	-0.565829	0.0446313	0.999957	stable
ENSGALG00010017383			9	0.580036	0.04473	0.999957	stable
ENSGALG00010025137			20	-0.56643	0.0470313	0.999957	stable
ENSGALG00010002655	FABP4	fatty acid binding protein 4 [Source:NCBI gene (formerly Entrezgene);Acc:374165]	2	-0.555676	0.0471927	0.999957	stable
ENSGALG00010010896	LY86	lymphocyte antigen 86 [Source:NCBI gene (formerly Entrezgene);Acc:420872]	2	0.558017	0.0472102	0.999957	stable
ENSGALG00010022755	MINPP1	multiple inositol-polyphosphate phosphatase 1 [Source:NCBI gene (formerly Entrezgene);Acc:395356]	6	0.559525	0.0490432	0.999957	stable
ENSGALG00010021516	SRSF5	serine and arginine rich splicing factor 5 [Source:NCBI gene (formerly Entrezgene);Acc:423258]	5	0.55031	0.0495093	0.999957	stable
ENSGALG00010017290	DACT1	dishevelled binding antagonist of beta catenin 1 [Source:NCBI gene (formerly Entrezgene);Acc:723789]	5	0.560815	0.0495555	0.999957	stable
ENSGALG00010004966	LAMA3	laminin subunit alpha 3 [Source:HGNC Symbol;Acc:HGNC:6483]	2	0.563053	0.0495957	0.999957	stable
ENSGALG00010018831	WBP1L	WW domain binding protein 1 like [Source:HGNC Symbol;Acc:HGNC:23510]	6	0.560053	0.0496626	0.999957	stable
ENSGALG00010007169	QPCT	glutaminyl-peptide cyclotransferase [Source:HGNC Symbol;Acc:HGNC:9753]	3	0.554825	0.0497535	0.999957	stable
ENSGALG00010012582	CD24	CD24 molecule [Source:NCBI gene (formerly Entrezgene);Acc:100859742]	3	-0.561682	0.049786	0.999957	stable
ENSGALG00010029538	FZD9	frizzled class receptor 9 [Source:NCBI gene (formerly Entrezgene);Acc:373886]	19	-0.550171	0.0507572	0.999957	stable
ENSGALG00010001699	ASB15	ankyrin repeat and SOCS box containing 15 [Source:HGNC Symbol;Acc:HGNC:19767]	1	-0.548716	0.0511639	0.999957	stable
ENSGALG00010027307	JUND	JunD proto-onco, AP-1 transcription factor subunit [Source:NCBI gene (formerly Entrezgene);Acc:107055370]	28	-0.547878	0.0513952	0.999957	stable
ENSGALG00010003796			16	-0.558869	0.0514784	0.999957	stable
ENSGALG00010026951	RUVBL1	RuvB like AAA ATPase 1 [Source:NCBI gene (formerly Entrezgene);Acc:416022]	12	0.541977	0.0538272	0.999957	stable
ENSGALG00010028422	RXRA	retinoid X receptor alpha [Source:HGNC Symbol;Acc:HGNC:10477]	17	-0.539236	0.0553307	0.999957	stable
ENSGALG00010027183	CD34	CD34 molecule [Source:HGNC Symbol;Acc:HGNC:1662]	26	-0.535397	0.0584481	0.999957	stable
ENSGALG00010012149	SFXN1	sideroflexin 1 [Source:NCBI gene (formerly Entrezgene);Acc:416221]	13	0.540969	0.0586145	0.999957	stable
ENSGALG00010024234			9	0.547388	0.0596073	0.999957	stable
ENSGALG00010028201			12	0.526863	0.059633	0.999957	stable
ENSGALG00010015030			1	-0.542307	0.0599615	0.999957	stable
ENSGALG00010009097	C1QTNF2	C1q and TNF related 2 [Source:NCBI gene (formerly Entrezgene);Acc:416156]	13	0.531841	0.0608572	0.999957	stable
ENSGALG00010013184	LDHB	lactate dehydrogenase B [Source:NCBI gene (formerly Entrezgene);Acc:373997]	1	0.522123	0.0624772	0.999957	stable
ENSGALG00010003466	TSC22D1	TSC22 domain family member 1 [Source:NCBI gene (formerly Entrezgene);Acc:396005]	1	0.522708	0.0631505	0.999957	stable
ENSGALG00010021685	DBNDD2	dysbindin domain containing 2 [Source:HGNC Symbol;Acc:HGNC:15881]	20	0.519972	0.0639458	0.999957	stable
ENSGALG00010014145	METTL11B	N-terminal Xaa-Pro-Lys N-methyltransferase 2 [Source:HGNC Symbol;Acc:HGNC:31932]	8	-0.518354	0.0642023	0.999957	stable
ENSGALG00010022157	EPS8L2	EPS8 like 2 [Source:HGNC Symbol;Acc:HGNC:21296]	5	0.527272	0.0647613	0.999957	stable
ENSGALG00010019472	CAPN3	calpain 3 [Source:NCBI gene (formerly Entrezgene);Acc:423233]	5	-0.51475	0.0649775	0.999957	stable
ENSGALG00010016059	EPDR1	ependymin related 1 [Source:HGNC Symbol;Acc:HGNC:17572]	2	-0.516086	0.0659758	0.999957	stable
ENSGALG00010028436	S100A1	S100 calcium binding protein A1 [Source:NCBI gene (formerly Entrezgene);Acc:100858258]	25	0.51559	0.0661591	0.999957	stable
ENSGALG00010009147	HNMT	histamine N-methyltransferase [Source:NCBI gene (formerly Entrezgene);Acc:424298]	7	0.525763	0.0663185	0.999957	stable
ENSGALG00010013576	CAMK2A	calcium/calmodulin dependent protein kinase II alpha [Source:NCBI gene (formerly Entrezgene);Acc:374175]	13	0.516576	0.0665875	0.999957	stable
ENSGALG00010020187	MMP23B	matrix metallopeptidase 23B [Source:HGNC Symbol;Acc:HGNC:7171]	21	0.523192	0.0674153	0.999957	stable
ENSGALG00010015862	PDGFRL	platelet derived growth factor receptor like [Source:HGNC Symbol;Acc:HGNC:8805]	4	0.517213	0.0675256	0.999957	stable
ENSGALG00010029424	MAP2K6	mitogen-activated protein kinase kinase 6 [Source:HGNC Symbol;Acc:HGNC:6846]	18	-0.514617	0.0685497	0.999957	stable
ENSGALG00010018042	ZWILCH	zwilch kinetochore protein [Source:HGNC Symbol;Acc:HGNC:25468]	10	0.523748	0.0700568	0.999957	stable
ENSGALG00010015979			23	0.515862	0.0701203	0.999957	stable
ENSGALG00010014203	TMEM38B	transmembrane protein 38B [Source:HGNC Symbol;Acc:HGNC:25535]	Z	0.506597	0.0705298	0.999957	stable
ENSGALG00010005267	CYP51A1	cytochrome P450 family 51 subfamily A member 1 [Source:HGNC Symbol;Acc:HGNC:2649]	2	-0.508727	0.0724177	0.999957	stable
ENSGALG00010027525	CUTA		17	-0.502804	0.0726766	0.999957	stable
ENSGALG00010012915			8	-0.508586	0.0727004	0.999957	stable
ENSGALG00010021935	CETP	cholesteryl ester transfer protein [Source:NCBI gene (formerly Entrezgene);Acc:415645]	11	0.501389	0.0728804	0.999957	stable
ENSGALG00010025055	ALS2	alsin Rho guanine nucleotide exchange factor ALS2 [Source:HGNC Symbol;Acc:HGNC:443]	7	0.502051	0.0733458	0.999957	stable
ENSGALG00010028610			28	-0.518476	0.0733671	0.999957	stable
ENSGALG00010020311	SGPL1	sphingosine-1-phosphate lyase 1 [Source:NCBI gene (formerly Entrezgene);Acc:423714]	6	0.515229	0.073612	0.999957	stable
ENSGALG00010016761	GPR160	G protein-coupled receptor 160 [Source:NCBI gene (formerly Entrezgene);Acc:424992]	9	-0.519368	0.0737891	0.999957	stable
ENSGALG00010028450	PTGDS	prostaglandin D2 synthase 21kDa (brain) [Source:NCBI gene (formerly Entrezgene);Acc:374110]	17	0.504414	0.0739458	0.999957	stable
ENSGALG00010016463	FREM1	FRAS1 related extracellular matrix 1 [Source:HGNC Symbol;Acc:HGNC:23399]	Z	0.514071	0.0743928	0.999957	stable
ENSGALG00010002160	CAPN5	calpain 5 [Source:HGNC Symbol;Acc:HGNC:1482]	1	0.516206	0.0748932	0.999957	stable
ENSGALG00010012631	GLRX2	glutaredoxin 2 [Source:HGNC Symbol;Acc:HGNC:16065]	8	-0.499568	0.0749286	0.999957	stable
ENSGALG00010017713	ALKBH5	alkB, alkylation repair homolog 5 (E. coli) [Source:NCBI gene (formerly Entrezgene);Acc:770703]	14	-0.495178	0.0759088	0.999957	stable
ENSGALG00010025592	HSPA8	heat shock 70kDa protein 8 [Source:NCBI gene (formerly Entrezgene);Acc:395853]	24	-0.492907	0.0767002	0.999957	stable
ENSGALG00010006546	SMOC2	SPARC related modular calcium binding 2 [Source:HGNC Symbol;Acc:HGNC:20323]	3	0.496441	0.0768954	0.999957	stable
ENSGALG00010024850	CDK2AP1	cyclin dependent kinase 2 associated protein 1 [Source:NCBI gene (formerly Entrezgene);Acc:416826]	15	0.49767	0.0769458	0.999957	stable
ENSGALG00010016322	EBF4	EBF family member 4 [Source:HGNC Symbol;Acc:HGNC:29278]	4	0.506134	0.0771652	0.999957	stable
ENSGALG00010003746	HOPX	HOP homeobox [Source:NCBI gene (formerly Entrezgene);Acc:395241]	4	0.492747	0.0782282	0.999957	stable
ENSGALG00010008197	STARD4	StAR related lipid transfer domain containing 4 [Source:NCBI gene (formerly Entrezgene);Acc:769322]	Z	-0.505133	0.0783886	0.999957	stable
ENSGALG00010012852	MSTN	myostatin [Source:NCBI gene (formerly Entrezgene);Acc:373964]	7	0.490629	0.0792877	0.999957	stable
ENSGALG00010000853			MU179274.1	0.500274	0.0793636	0.999957	stable
ENSGALG00010021241	TMEM43	transmembrane protein 43 [Source:HGNC Symbol;Acc:HGNC:28472]	12	0.495272	0.0796539	0.999957	stable
ENSGALG00010014470	RPS6KA1	ribosomal protein S6 kinase A1 [Source:NCBI gene (formerly Entrezgene);Acc:386579]	23	0.496117	0.0816235	0.999957	stable
ENSGALG00010024582	TLN2	talin 2 [Source:HGNC Symbol;Acc:HGNC:15447]	10	0.487223	0.0825054	0.999957	stable
ENSGALG00010010880	ELP3	elongator acetyltransferase complex subunit 3 [Source:NCBI gene (formerly Entrezgene);Acc:422021]	3	-0.494705	0.0831691	0.999957	stable
ENSGALG00010018016	IFIT5	interferon induced protein with tetratricopeptide repeats 5 [Source:NCBI gene (formerly Entrezgene);Acc:423790]	6	-0.50149	0.0834328	0.999957	stable
ENSGALG00010001386	FKBP14	FKBP prolyl isomerase 14 [Source:HGNC Symbol;Acc:HGNC:18625]	2	-0.493065	0.0839574	0.999957	stable
ENSGALG00010012083	MGP	matrix Gla protein [Source:NCBI gene (formerly Entrezgene);Acc:395912]	1	0.480979	0.0843058	0.999957	stable
ENSGALG00010013267	PNPLA3	patatin like phospholipase domain containing 3 [Source:HGNC Symbol;Acc:HGNC:18590]	1	-0.482546	0.0844317	0.999957	stable
ENSGALG00010015133	RFTN2	raftlin family member 2 [Source:NCBI gene (formerly Entrezgene);Acc:424062]	7	0.486306	0.0856556	0.999957	stable
ENSGALG00010028177	COMP		28	0.479204	0.0858781	0.999957	stable
ENSGALG00010027214	PLIN4	perilipin 4 [Source:NCBI gene (formerly Entrezgene);Acc:100857433]	28	-0.480327	0.0868465	0.999957	stable
ENSGALG00010015589	FRMD3	FERM domain containing 3 [Source:HGNC Symbol;Acc:HGNC:24125]	Z	-0.481133	0.0870216	0.999957	stable
ENSGALG00010017676	SPON2	spondin 2 [Source:HGNC Symbol;Acc:HGNC:11253]	4	-0.484329	0.0871988	0.999957	stable
ENSGALG00010021869	GJC3	gap junction protein gamma 3 [Source:NCBI gene (formerly Entrezgene);Acc:396501]	27	-0.494422	0.087364	0.999957	stable
ENSGALG00010004707	OTUD1	OTU deubiquitinase 1 [Source:HGNC Symbol;Acc:HGNC:27346]	2	-0.478986	0.0876468	0.999957	stable
ENSGALG00010022968			6	-0.478264	0.0884814	0.999957	stable
ENSGALG00010017715	CILP	cartilage intermediate layer protein [Source:HGNC Symbol;Acc:HGNC:1980]	10	0.475931	0.0889173	0.999957	stable
ENSGALG00010001200	CTTNBP2	cortactin binding protein 2 [Source:NCBI gene (formerly Entrezgene);Acc:417766]	1	-0.477225	0.0894266	0.999957	stable
ENSGALG00010025047	PER2	period circadian clock 2 [Source:NCBI gene (formerly Entrezgene);Acc:374116]	9	0.477457	0.0894388	0.999957	stable
ENSGALG00010001820	PGM2L1	phosphoglucomutase 2 like 1 [Source:HGNC Symbol;Acc:HGNC:20898]	1	-0.480676	0.0900572	0.999957	stable
ENSGALG00010023883	TBX21	T-box transcription factor 21 [Source:HGNC Symbol;Acc:HGNC:11599]	27	-0.494195	0.0902284	0.999957	stable
ENSGALG00010024546	KY	kyphoscoliosis peptidase [Source:NCBI gene (formerly Entrezgene);Acc:769840]	9	-0.472789	0.0908219	0.999957	stable
ENSGALG00010002774	TBX18	T-box transcription factor 18 [Source:NCBI gene (formerly Entrezgene);Acc:395104]	3	-0.478415	0.0915689	0.999957	stable
ENSGALG00010022515	CHRNA1	cholinergic receptor nicotinic alpha 1 subunit [Source:NCBI gene (formerly Entrezgene);Acc:395608]	7	0.482266	0.0921116	0.999957	stable
ENSGALG00010019813	EPHX1L		3	-0.491254	0.0922084	0.999957	stable
ENSGALG00010018085	PGP	phosphoglycolate phosphatase [Source:NCBI gene (formerly Entrezgene);Acc:416559]	14	-0.471431	0.0922929	0.999957	stable
ENSGALG00010019726	PEBP4	phosphatidylethanolamine binding protein 4 [Source:HGNC Symbol;Acc:HGNC:28319]	22	-0.475808	0.0939708	0.999957	stable
ENSGALG00010018587	SRF	serum response factor [Source:NCBI gene (formerly Entrezgene);Acc:396103]	3	-0.468464	0.0939876	0.999957	stable
ENSGALG00010024671	KCTD20	potassium channel tetramerization domain containing 20 [Source:HGNC Symbol;Acc:HGNC:21052]	26	0.46844	0.0943385	0.999957	stable
ENSGALG00010023715	CD3E	CD3e molecule [Source:NCBI gene (formerly Entrezgene);Acc:396062]	24	0.480374	0.0950468	0.999957	stable
ENSGALG00010009400	CNTFR	ciliary neurotrophic factor receptor [Source:NCBI gene (formerly Entrezgene);Acc:395885]	Z	-0.481525	0.0962222	0.999957	stable
ENSGALG00010017056	AGTR1	angiotensin II receptor type 1 [Source:NCBI gene (formerly Entrezgene);Acc:396065]	9	0.474867	0.0969757	0.999957	stable
ENSGALG00010016873	ENTPD6	ectonucleoside triphosphate diphosphohydrolase 6 [Source:NCBI gene (formerly Entrezgene);Acc:416708]	3	-0.463144	0.0986993	0.999957	stable
ENSGALG00010003920	LPAR6	lysophosphatidic acid receptor 6 [Source:NCBI gene (formerly Entrezgene);Acc:396118]	1	-0.467836	0.0987559	0.999957	stable
ENSGALG00010015668	ZNF217	zinc finger protein 217 [Source:HGNC Symbol;Acc:HGNC:13009]	20	0.470809	0.0992008	0.999957	stable
ENSGALG00010001856	CHST15	carbohydrate sulfotransferase 15 [Source:HGNC Symbol;Acc:HGNC:18137]	6	0.473913	0.0992131	0.999957	stable
ENSGALG00010020533	UNKL		14	0.473572	0.100636	0.999957	stable
ENSGALG00010020572	PPP1R3C	protein phosphatase 1 regulatory subunit 3C [Source:HGNC Symbol;Acc:HGNC:9293]	6	-0.459878	0.101003	0.999957	stable
ENSGALG00010005346	FBXO30	F-box protein 30 [Source:HGNC Symbol;Acc:HGNC:15600]	3	0.46093	0.1013	0.999957	stable
ENSGALG00010013452	LSS	lanosterol synthase (2,3-oxidosqualene-lanosterol cyclase) [Source:NCBI gene (formerly Entrezgene);Acc:424037]	7	-0.469678	0.10196	0.999957	stable
ENSGALG00010003431	PM20D2	peptidase M20 domain containing 2 [Source:HGNC Symbol;Acc:HGNC:21408]	3	0.460206	0.102072	0.999957	stable
ENSGALG00010012969	SLC12A2	solute carrier family 12 member 2 [Source:HGNC Symbol;Acc:HGNC:10911]	Z	-0.468452	0.102335	0.999957	stable
ENSGALG00010009002			3	0.462746	0.103034	0.999957	stable
ENSGALG00010001947	TINAG	tubulointerstitial nephritis antigen [Source:NCBI gene (formerly Entrezgene);Acc:421888]	3	-0.475823	0.103163	0.999957	stable
ENSGALG00010008171	KIF21A	kinesin family member 21A [Source:HGNC Symbol;Acc:HGNC:19349]	1	-0.461499	0.103171	0.999957	stable
ENSGALG00010000821			MU179274.1	0.457662	0.103972	0.999957	stable
ENSGALG00010017761	PARP16	poly(ADP-ribose) polymerase family member 16 [Source:HGNC Symbol;Acc:HGNC:26040]	10	0.463818	0.104474	0.999957	stable
ENSGALG00010023639	KLHL23	kelch like family member 23 [Source:HGNC Symbol;Acc:HGNC:27506]	7	0.464281	0.104538	0.999957	stable
ENSGALG00010011413	ZBTB37	zinc finger and BTB domain containing 37 [Source:HGNC Symbol;Acc:HGNC:28365]	8	-0.461674	0.105131	0.999957	stable
ENSGALG00010005588	PLAGL1	PLAG1 like zinc finger 1 [Source:HGNC Symbol;Acc:HGNC:9046]	3	-0.464785	0.105236	0.999957	stable
ENSGALG00010010472	MMRN2	multimerin 2 [Source:HGNC Symbol;Acc:HGNC:19888]	6	-0.455915	0.105537	0.999957	stable
ENSGALG00010021415	SIRT4	sirtuin 4 [Source:HGNC Symbol;Acc:HGNC:14932]	15	-0.471139	0.105537	0.999957	stable
ENSGALG00010025069	PODN	podocan [Source:HGNC Symbol;Acc:HGNC:23174]	8	0.450772	0.106112	0.999957	stable
ENSGALG00010003403	GCDH	glutaryl-CoA dehydrogenase [Source:HGNC Symbol;Acc:HGNC:4189]	30	0.463637	0.10676	0.999957	stable
ENSGALG00010001885	SMPX	small muscle protein, X-linked [Source:NCBI gene (formerly Entrezgene);Acc:771780]	1	0.449504	0.108039	0.999957	stable
ENSGALG00010005272	MBNL2	muscleblind like splicing regulator 2 [Source:NCBI gene (formerly Entrezgene);Acc:418784]	1	0.449967	0.10804	0.999957	stable
ENSGALG00010026630	XIRP1	xin actin binding repeat containing 1 [Source:NCBI gene (formerly Entrezgene);Acc:374266]	2	-0.447978	0.108108	0.999957	stable
ENSGALG00010019283	NT5C3A	5'-nucleotidase, cytosolic IIIA [Source:NCBI gene (formerly Entrezgene);Acc:395080]	2	0.446371	0.109465	0.999957	stable
ENSGALG00010013173	KCNJ8	Potassium inwardly rectifying channel subfamily J member 8 [Source:NCBI gene (formerly Entrezgene);Acc:395973]	1	0.46588	0.110024	0.999957	stable
ENSGALG00010026184	NUDT3	nudix hydrolase 3 [Source:NCBI gene (formerly Entrezgene);Acc:419905]	26	-0.449182	0.110161	0.999957	stable
ENSGALG00010016993	TMEM201		21	0.447134	0.110794	0.999957	stable
ENSGALG00010007882	CPE	carboxypeptidase E [Source:HGNC Symbol;Acc:HGNC:2303]	4	0.453513	0.110831	0.999957	stable
ENSGALG00010017660	CLIP4	CAP-Gly domain containing linker protein family member 4 [Source:HGNC Symbol;Acc:HGNC:26108]	3	-0.444213	0.111607	0.999957	stable
ENSGALG00010005913	NFKBIA	NFKB inhibitor alpha [Source:NCBI gene (formerly Entrezgene);Acc:396093]	5	0.447487	0.112049	0.999957	stable
ENSGALG00010001082	P2RY1	purinergic receptor P2Y1 [Source:NCBI gene (formerly Entrezgene);Acc:396275]	9	-0.445778	0.112377	0.999957	stable
ENSGALG00010022886	PLA2G15	phospholipase A2 group XV [Source:HGNC Symbol;Acc:HGNC:17163]	11	0.446256	0.112598	0.999957	stable
ENSGALG00010026898	PNPLA2	patatin like phospholipase domain containing 2 [Source:NCBI gene (formerly Entrezgene);Acc:431066]	5	0.442604	0.113217	0.999957	stable
ENSGALG00010020125	NAV2	neuron navigator 2 [Source:HGNC Symbol;Acc:HGNC:15997]	5	0.45315	0.114115	0.999957	stable
ENSGALG00010005507	USP53	ubiquitin specific peptidase 53 [Source:NCBI gene (formerly Entrezgene);Acc:422680]	4	-0.448949	0.114811	0.999957	stable
ENSGALG00010003057	DDX1	DEAD-box helicase 1 [Source:NCBI gene (formerly Entrezgene);Acc:395249]	3	-0.43939	0.115266	0.999957	stable
ENSGALG00010011657	ALDH1L2	aldehyde dehydrogenase 1 family member L2 [Source:HGNC Symbol;Acc:HGNC:26777]	1	0.439761	0.115513	0.999957	stable
ENSGALG00010025207	BMPR2	bone morphotic protein receptor type 2 [Source:NCBI gene (formerly Entrezgene);Acc:374147]	7	-0.443485	0.11618	0.999957	stable
ENSGALG00010001836	TWSG1	twisted gastrulation BMP signaling modulator 1 [Source:NCBI gene (formerly Entrezgene);Acc:374024]	2	0.441452	0.116421	0.999957	stable
ENSGALG00010028043	NT5DC2	5'-nucleotidase domain containing 2 [Source:HGNC Symbol;Acc:HGNC:25717]	12	0.435627	0.117738	0.999957	stable
ENSGALG00010013802	PYROXD1	pyridine nucleotide-disulphide oxidoreductase domain 1 [Source:NCBI gene (formerly Entrezgene);Acc:418191]	1	0.454047	0.118432	0.999957	stable
ENSGALG00010003589	SLC25A30	solute carrier family 25 member 30 [Source:HGNC Symbol;Acc:HGNC:27371]	1	-0.435356	0.118543	0.999957	stable
ENSGALG00010016707	KIF1B	kinesin family member 1B [Source:HGNC Symbol;Acc:HGNC:16636]	21	-0.434412	0.119028	0.999957	stable
ENSGALG00010005474	COL8A1	collagen type VIII alpha 1 chain [Source:NCBI gene (formerly Entrezgene);Acc:418378]	1	0.443724	0.119497	0.999957	stable
ENSGALG00010018604	FAM43A	family with sequence similarity 43 member A [Source:HGNC Symbol;Acc:HGNC:26888]	9	0.446166	0.119596	0.999957	stable
ENSGALG00010010596	SHLD2	shieldin complex subunit 2 [Source:HGNC Symbol;Acc:HGNC:28773]	6	-0.448456	0.119983	0.999957	stable
ENSGALG00010002881			16	-0.43836	0.120857	0.999957	stable
ENSGALG00010022546	MTG1	mitochondrial ribosome associated GTPase 1 [Source:NCBI gene (formerly Entrezgene);Acc:791224]	6	0.439554	0.120865	0.999957	stable
ENSGALG00010014031	RPL22L1	ribosomal protein L22 like 1 [Source:NCBI gene (formerly Entrezgene);Acc:100858296]	9	0.433211	0.12087	0.999957	stable
ENSGALG00010017387	HS6ST2	heparan sulfate 6-O-sulfotransferase 2 [Source:NCBI gene (formerly Entrezgene);Acc:395150]	4	0.44603	0.120916	0.999957	stable
ENSGALG00010001385	MME	membrane metalloendopeptidase [Source:NCBI gene (formerly Entrezgene);Acc:425031]	9	0.448672	0.121394	0.999957	stable
ENSGALG00010017400	GPC4	glypican 4 [Source:HGNC Symbol;Acc:HGNC:4452]	4	-0.432312	0.122873	0.999957	stable
ENSGALG00010002462	RRM2	ribonucleotide reductase regulatory subunit M2 [Source:HGNC Symbol;Acc:HGNC:10452]	3	-0.447209	0.123627	0.999957	stable
ENSGALG00010012011	HOOK3	hook microtubule tethering protein 3 [Source:HGNC Symbol;Acc:HGNC:23576]	Z	-0.434017	0.123887	0.999957	stable
ENSGALG00010009744	DAPK1	death-associated protein kinase 1 [Source:NCBI gene (formerly Entrezgene);Acc:431670]	Z	0.447001	0.124139	0.999957	stable
ENSGALG00010009297	CTNNA3	catenin alpha 3 [Source:NCBI gene (formerly Entrezgene);Acc:423648]	6	0.432952	0.126062	0.999957	stable
ENSGALG00010011434	NPL	N-acetylneuraminate pyruvate lyase [Source:NCBI gene (formerly Entrezgene);Acc:429074]	8	0.431295	0.126911	0.999957	stable
ENSGALG00010029635	CCL26		19	-0.431655	0.127177	0.999957	stable
ENSGALG00010025155	C8H1orf123	CXXC motif containing zinc binding protein [Source:HGNC Symbol;Acc:HGNC:26059]	8	0.4322	0.127505	0.999957	stable
ENSGALG00010017280	SOS1	SOS Ras/Rac guanine nucleotide exchange factor 1 [Source:HGNC Symbol;Acc:HGNC:11187]	3	-0.428147	0.127827	0.999957	stable
ENSGALG00010014465	SIMC1	SUMO interacting motifs containing 1 [Source:HGNC Symbol;Acc:HGNC:24779]	13	-0.428286	0.128173	0.999957	stable
ENSGALG00010020304	ZFP36L2	ZFP36 ring finger protein like 2 [Source:NCBI gene (formerly Entrezgene);Acc:107052930]	3	0.425056	0.128306	0.999957	stable
ENSGALG00010011723	SPRY3	sprouty RTK signaling antagonist 3 [Source:NCBI gene (formerly Entrezgene);Acc:428712]	4	-0.430973	0.129248	0.999957	stable
ENSGALG00010006254	PROS1	protein S [Source:HGNC Symbol;Acc:HGNC:9456]	1	0.424917	0.13058	0.999957	stable
ENSGALG00010001716	TRIL	TLR4 interactor with leucine rich repeats [Source:HGNC Symbol;Acc:HGNC:22200]	2	0.4267	0.130804	0.999957	stable
ENSGALG00010018379	SRBD1	S1 RNA binding domain 1 [Source:HGNC Symbol;Acc:HGNC:25521]	3	-0.421397	0.131364	0.999957	stable
ENSGALG00010009294	ACOX3	acyl-CoA oxidase 3, pristanoyl [Source:HGNC Symbol;Acc:HGNC:121]	4	0.43752	0.133741	0.999957	stable
ENSGALG00010007719	LTBP1	latent transforming growth factor beta binding protein 1 [Source:NCBI gene (formerly Entrezgene);Acc:421461]	3	0.421469	0.134267	0.999957	stable
ENSGALG00010016094	FGF7	fibroblast growth factor 7 [Source:NCBI gene (formerly Entrezgene);Acc:415439]	10	0.43043	0.134618	0.999957	stable
ENSGALG00010016548	EVL	Enah/Vasp-like [Source:NCBI gene (formerly Entrezgene);Acc:423453]	5	0.418768	0.135877	0.999957	stable
ENSGALG00010013269	INPP5B	inositol polyphosphate-5-phosphatase B [Source:HGNC Symbol;Acc:HGNC:6077]	23	0.424234	0.136491	0.999957	stable
ENSGALG00010004096	COL12A1	collagen type XII alpha 1 chain [Source:NCBI gene (formerly Entrezgene);Acc:395875]	3	0.42783	0.136641	0.999957	stable
ENSGALG00010011426	NQO2	N-ribosyldihydronicotinamide:quinone reductase 2 [Source:HGNC Symbol;Acc:HGNC:7856]	2	0.432162	0.137083	0.999957	stable
ENSGALG00010019591	HSP90AB1	heat shock protein 90 alpha family class B member 1 [Source:HGNC Symbol;Acc:HGNC:5258]	3	0.415152	0.13714	0.999957	stable
ENSGALG00010012229	FSBP	fibrinogen silencer binding protein [Source:HGNC Symbol;Acc:HGNC:43653]	2	-0.420934	0.137808	0.999957	stable
ENSGALG00010021095	NT5C2	5'-nucleotidase, cytosolic II [Source:NCBI gene (formerly Entrezgene);Acc:423871]	6	0.417719	0.137904	0.999957	stable
ENSGALG00010007900	FHOD3	formin homology 2 domain containing 3 [Source:HGNC Symbol;Acc:HGNC:26178]	2	0.417852	0.138315	0.999957	stable
ENSGALG00010018534	NCEH1	neutral cholesterol ester hydrolase 1 [Source:HGNC Symbol;Acc:HGNC:29260]	9	-0.416263	0.138347	0.999957	stable
ENSGALG00010017045	GLB1	galactosidase beta 1 [Source:NCBI gene (formerly Entrezgene);Acc:420720]	2	0.420887	0.1387	0.999957	stable
ENSGALG00010028076	ST6GALNAC6	ST6 N-acetylgalactosaminide alpha-2,6-sialyltransferase 6 [Source:HGNC Symbol;Acc:HGNC:23364]	17	0.414718	0.138741	0.999957	stable
ENSGALG00010020635	NDE1	nudE neurodevelopment protein 1 [Source:NCBI gene (formerly Entrezgene);Acc:416597]	14	-0.415792	0.139987	0.999957	stable
ENSGALG00010025629	ST6GAL1	ST6 beta-galactoside alpha-2,6-sialyltransferase 1 [Source:NCBI gene (formerly Entrezgene);Acc:396169]	9	0.414897	0.14037	0.999957	stable
ENSGALG00010016006	PLTP	phospholipid transfer protein [Source:NCBI gene (formerly Entrezgene);Acc:428164]	20	0.428504	0.140622	0.999957	stable
ENSGALG00010025345	CCM2	CCM2 scaffolding protein [Source:NCBI gene (formerly Entrezgene);Acc:420410]	2	-0.414562	0.141853	0.999957	stable
ENSGALG00010027586	HJV	hemojuvelin BMP co-receptor [Source:HGNC Symbol;Acc:HGNC:4887]	25	-0.417203	0.141949	0.999957	stable
ENSGALG00010023193	PPDPF	pancreatic progenitor cell differentiation and proliferation factor [Source:NCBI gene (formerly Entrezgene);Acc:419245]	20	-0.408503	0.142634	0.999957	stable
ENSGALG00010005534			2	-0.413889	0.142681	0.999957	stable
ENSGALG00010011896	SIK1	salt inducible kinase 1 [Source:NCBI gene (formerly Entrezgene);Acc:395417]	1	-0.409192	0.142842	0.999957	stable
ENSGALG00010024732	AHCY	adenosylhomocysteinase [Source:HGNC Symbol;Acc:HGNC:343]	20	0.40792	0.143829	0.999957	stable
ENSGALG00010009432	BOP1	BOP1 ribosomal biogenesis factor [Source:HGNC Symbol;Acc:HGNC:15519]	2	-0.418116	0.144003	0.999957	stable
ENSGALG00010016168	PLIN2	perilipin 2 [Source:NCBI gene (formerly Entrezgene);Acc:427237]	Z	0.407387	0.145136	0.999957	stable
ENSGALG00010016526	EIF1B	eukaryotic translation initiation factor 1B [Source:HGNC Symbol;Acc:HGNC:30792]	2	-0.407092	0.145619	0.999957	stable
ENSGALG00010017985	ABCC5	ATP binding cassette subfamily C member 5 [Source:HGNC Symbol;Acc:HGNC:56]	9	0.411271	0.146321	0.999957	stable
ENSGALG00010019221	VASH2	vasohibin 2 [Source:HGNC Symbol;Acc:HGNC:25723]	3	0.410648	0.146335	0.999957	stable
ENSGALG00010019072	AEBP1	AE binding protein 1 [Source:HGNC Symbol;Acc:HGNC:303]	22	0.406601	0.146666	0.999957	stable
ENSGALG00010012329	ATXN10	ataxin 10 [Source:HGNC Symbol;Acc:HGNC:10549]	1	-0.416766	0.147068	0.999957	stable
ENSGALG00010026996			8	-0.412797	0.147398	0.999957	stable
ENSGALG00010021237	FSCN1	fascin actin-bundling protein 1 [Source:NCBI gene (formerly Entrezgene);Acc:416485]	14	-0.410936	0.1475	0.999957	stable
ENSGALG00010027917	PPARG	peroxisome proliferator-activated receptor gamma [Source:NCBI gene (formerly Entrezgene);Acc:373928]	12	-0.418744	0.148288	0.999957	stable
ENSGALG00010022072	SMTN	smoothelin [Source:HGNC Symbol;Acc:HGNC:11126]	15	-0.408579	0.148409	0.999957	stable
ENSGALG00010029375	JMJD6	arginine demethylase and lysine hydroxylase [Source:NCBI gene (formerly Entrezgene);Acc:417355]	18	-0.404324	0.148823	0.999957	stable
ENSGALG00010027394	SLC27A4	solute carrier family 27 member 4 [Source:HGNC Symbol;Acc:HGNC:10998]	17	0.416721	0.149675	0.999957	stable
ENSGALG00010017541	SREBF1	sterol regulatory element binding transcription factor 1 [Source:NCBI gene (formerly Entrezgene);Acc:373915]	14	-0.40432	0.150001	0.999957	stable
ENSGALG00010023030	HS2ST1	heparan sulfate 2-O-sulfotransferase 1 [Source:NCBI gene (formerly Entrezgene);Acc:395140]	8	0.405339	0.150161	0.999957	stable
ENSGALG00010011998	MPPED1	metallophosphoesterase domain containing 1 [Source:HGNC Symbol;Acc:HGNC:1306]	1	-0.406596	0.150264	0.999957	stable
ENSGALG00010024950	NCAM1	neural cell adhesion molecule 1 [Source:NCBI gene (formerly Entrezgene);Acc:428253]	24	0.401163	0.151423	0.999957	stable
ENSGALG00010028146	MAPKAPK3	MAPK activated protein kinase 3 [Source:NCBI gene (formerly Entrezgene);Acc:415917]	12	0.411017	0.15178	0.999957	stable
ENSGALG00010008386	SESN3	sestrin 3 [Source:HGNC Symbol;Acc:HGNC:23060]	1	0.409968	0.151934	0.999957	stable
ENSGALG00010002599	KIFC1	kinesin family member C1 [Source:NCBI gene (formerly Entrezgene);Acc:417037]	16	-0.407274	0.151953	0.999957	stable
ENSGALG00010010998	SOAT1	sterol O-acyltransferase 1 [Source:HGNC Symbol;Acc:HGNC:11177]	8	0.405371	0.151985	0.999957	stable
ENSGALG00010010690	MTPN	myotrophin [Source:NCBI gene (formerly Entrezgene);Acc:395702]	1	0.400194	0.152156	0.999957	stable
ENSGALG00010019646	VPS37C	VPS37C subunit of ESCRT-I [Source:NCBI gene (formerly Entrezgene);Acc:423023]	5	-0.401022	0.15258	0.999957	stable
ENSGALG00010027391	TPM3	tropomyosin 3 [Source:NCBI gene (formerly Entrezgene);Acc:770103]	25	0.399209	0.152668	0.999957	stable
ENSGALG00010001183	RARRES1	retinoic acid receptor responder 1 [Source:NCBI gene (formerly Entrezgene);Acc:395209]	9	0.405328	0.152846	0.999957	stable
ENSGALG00010028116	HYAL1	hyaluronidase 1 [Source:HGNC Symbol;Acc:HGNC:5320]	12	0.415906	0.15303	0.999957	stable
ENSGALG00010025982	SERPINE2	serpin family E member 2 [Source:NCBI gene (formerly Entrezgene);Acc:424805]	9	0.400194	0.153264	0.999957	stable
ENSGALG00010023622			5	-0.414628	0.153459	0.999957	stable
ENSGALG00010027320	MON1A	MON1 homolog A, secretory trafficking associated [Source:NCBI gene (formerly Entrezgene);Acc:415929]	12	-0.406647	0.153476	0.999957	stable
ENSGALG00010021426	SLC38A7	solute carrier family 38 member 7 [Source:HGNC Symbol;Acc:HGNC:25582]	11	0.411667	0.154037	0.999957	stable
ENSGALG00010013192	B4GALT5	beta-1,4-galactosyltransferase 5 [Source:HGNC Symbol;Acc:HGNC:928]	20	0.404121	0.154078	0.999957	stable
ENSGALG00010014278	G3BP1	G3BP stress granule assembly factor 1 [Source:NCBI gene (formerly Entrezgene);Acc:416265]	13	-0.396711	0.154449	0.999957	stable
ENSGALG00010012732	MGST1	microsomal glutathione S-transferase 1 [Source:NCBI gene (formerly Entrezgene);Acc:418178]	1	-0.409836	0.154964	0.999957	stable
ENSGALG00010004928	HDDC2	HD domain containing 2 [Source:NCBI gene (formerly Entrezgene);Acc:421719]	3	-0.403694	0.155521	0.999957	stable
ENSGALG00010026061	MPEG1	macrophage expressed 1 [Source:HGNC Symbol;Acc:HGNC:29619]	5	-0.401317	0.15576	0.999957	stable
ENSGALG00010023620	IRS1	insulin receptor substrate 1 [Source:HGNC Symbol;Acc:HGNC:6125]	9	-0.400809	0.156033	0.999957	stable
ENSGALG00010002646	FOXO1	forkhead box O1 [Source:NCBI gene (formerly Entrezgene);Acc:374231]	1	0.407627	0.156247	0.999957	stable
ENSGALG00010015196	PDE4D	phosphodiesterase 4D [Source:HGNC Symbol;Acc:HGNC:8783]	Z	0.409264	0.156643	0.999957	stable
ENSGALG00010012889	RIC1	RIC1 homolog, RAB6A GEF complex partner 1 [Source:HGNC Symbol;Acc:HGNC:17686]	Z	0.401613	0.156775	0.999957	stable
ENSGALG00010002866			16	0.397679	0.15713	0.999957	stable
ENSGALG00010009387	DEPTOR	DEP domain containing MTOR-interacting protein [Source:NCBI gene (formerly Entrezgene);Acc:420357]	2	-0.395909	0.157137	0.999957	stable
ENSGALG00010018704	PGPEP1L	pyroglutamyl-peptidase I like [Source:HGNC Symbol;Acc:HGNC:27080]	10	-0.406635	0.157326	0.999957	stable
ENSGALG00010025562	GRAMD1B	GRAM domain containing 1B [Source:HGNC Symbol;Acc:HGNC:29214]	24	0.411716	0.157371	0.999957	stable
ENSGALG00010015916	COA8	cytochrome c oxidase assembly factor 8 [Source:HGNC Symbol;Acc:HGNC:20492]	5	-0.397417	0.157965	0.999957	stable
ENSGALG00010018231	SMYD5	SMYD family member 5 [Source:NCBI gene (formerly Entrezgene);Acc:422951]	4	0.40807	0.158762	0.999957	stable
ENSGALG00010013259	PTPRB	protein tyrosine phosphatase receptor type B [Source:HGNC Symbol;Acc:HGNC:9665]	1	-0.395048	0.158803	0.999957	stable
ENSGALG00010000711	SPRY2	sprouty RTK signaling antagonist 2 [Source:NCBI gene (formerly Entrezgene);Acc:395584]	1	0.395768	0.159838	0.999957	stable
ENSGALG00010013086	CXCL14	C-X-C motif chemokine ligand 14 [Source:NCBI gene (formerly Entrezgene);Acc:395451]	13	-0.399674	0.160209	0.999957	stable
ENSGALG00010015570	LIMCH1	LIM and calponin homology domains 1 [Source:HGNC Symbol;Acc:HGNC:29191]	4	-0.390679	0.160488	0.999957	stable
ENSGALG00010005081	GREB1L	GREB1 like retinoic acid receptor coactivator [Source:HGNC Symbol;Acc:HGNC:31042]	2	0.40471	0.160872	0.999957	stable
ENSGALG00010010662	MGST3	microsomal glutathione S-transferase 3 [Source:NCBI gene (formerly Entrezgene);Acc:424404]	8	0.39944	0.161252	0.999957	stable
ENSGALG00010028042	DPP7	dipeptidyl peptidase 7 [Source:HGNC Symbol;Acc:HGNC:14892]	17	-0.396487	0.161375	0.999957	stable
ENSGALG00010027126			28	0.39526	0.163284	0.999957	stable
ENSGALG00010001880	MTCL1	microtubule crosslinking factor 1 [Source:HGNC Symbol;Acc:HGNC:29121]	2	-0.38929	0.163654	0.999957	stable
ENSGALG00010004965	JCAD	junctional cadherin 5 associated [Source:HGNC Symbol;Acc:HGNC:29283]	2	-0.389364	0.164129	0.999957	stable
ENSGALG00010007479	NFX1	nuclear transcription factor, X-box binding 1 [Source:HGNC Symbol;Acc:HGNC:7803]	2	0.402844	0.164606	0.999957	stable
ENSGALG00010015674	RFKL	riboflavin kinase [Source:NCBI gene (formerly Entrezgene);Acc:431449]	Z	-0.39079	0.164666	0.999957	stable
ENSGALG00010017142	NMNAT1	retinol binding protein 7 [Source:HGNC Symbol;Acc:HGNC:30316]	21	-0.390442	0.164904	0.999957	stable
ENSGALG00010013872	GLS2	glutaminase 2 [Source:NCBI gene (formerly Entrezgene);Acc:424043]	7	-0.387291	0.165412	0.999957	stable
ENSGALG00010011029	HMGCR	3-hydroxy-3-methylglutaryl-CoA reductase [Source:NCBI gene (formerly Entrezgene);Acc:395145]	Z	-0.39247	0.165568	0.999957	stable
ENSGALG00010001234	AASS	aminoadipate-semialdehyde synthase [Source:HGNC Symbol;Acc:HGNC:17366]	1	0.388182	0.165652	0.999957	stable
ENSGALG00010019713	NUDT14	nudix hydrolase 14 [Source:HGNC Symbol;Acc:HGNC:20141]	5	0.396541	0.166219	0.999957	stable
ENSGALG00010006901	TUBAL3	tubulin alpha like 3 [Source:NCBI gene (formerly Entrezgene);Acc:416694]	1	0.395334	0.166292	0.999957	stable
ENSGALG00010009347	TESK1	testis associated actin remodelling kinase 1 [Source:HGNC Symbol;Acc:HGNC:11731]	Z	-0.390161	0.167093	0.999957	stable
ENSGALG00010020507	ANKRD1	ankyrin repeat domain 1 [Source:NCBI gene (formerly Entrezgene);Acc:378926]	6	0.383909	0.167475	0.999957	stable
ENSGALG00010024618	VPS13C	vacuolar protein sorting 13 homolog C [Source:HGNC Symbol;Acc:HGNC:23594]	10	0.399236	0.168418	0.999957	stable
ENSGALG00010019213	RHBDF1	rhomboid 5 homolog 1 [Source:HGNC Symbol;Acc:HGNC:20561]	14	0.390784	0.168675	0.999957	stable
ENSGALG00010017729	MIEF2	mitochondrial elongation factor 2 [Source:HGNC Symbol;Acc:HGNC:17920]	14	-0.387725	0.169358	0.999957	stable
ENSGALG00010009232	ECH1	enoyl-CoA hydratase 1 [Source:HGNC Symbol;Acc:HGNC:3149]	38	0.390347	0.169475	0.999957	stable
ENSGALG00010024452	SLC16A1	solute carrier family 16 member 1 [Source:HGNC Symbol;Acc:HGNC:10922]	26	-0.390063	0.170209	0.999957	stable
ENSGALG00010007579	GATB	glutamyl-tRNA amidotransferase subunit B [Source:HGNC Symbol;Acc:HGNC:8849]	4	0.384246	0.170754	0.999957	stable
ENSGALG00010005554	CRYL1	crystallin lambda 1 [Source:NCBI gene (formerly Entrezgene);Acc:418953]	1	-0.382599	0.170989	0.999957	stable
ENSGALG00010003473			35	0.394115	0.171015	0.999957	stable
ENSGALG00010001297	MYL12A	myosin, light chain 12A, regulatory, non-sarcomeric [Source:NCBI gene (formerly Entrezgene);Acc:396284]	2	0.38184	0.171153	0.999957	stable
ENSGALG00010027821	NMRK2	nicotinamide riboside kinase 2 [Source:HGNC Symbol;Acc:HGNC:17871]	28	-0.381038	0.171396	0.999957	stable
ENSGALG00010002840	SRPX	sushi repeat containing protein X-linked [Source:HGNC Symbol;Acc:HGNC:11309]	1	-0.38854	0.172041	0.999957	stable
ENSGALG00010014903	MCF2L	MCF.2 cell line derived transforming sequence like [Source:NCBI gene (formerly Entrezgene);Acc:418748]	1	0.389354	0.172293	0.999957	stable
ENSGALG00010003400	PKIA	protein kinase (cAMP-dependent, catalytic) inhibitor alpha [Source:NCBI gene (formerly Entrezgene);Acc:396333]	2	-0.380403	0.172451	0.999957	stable
ENSGALG00010023441	CCDC9B	coiled-coil domain containing 9B [Source:HGNC Symbol;Acc:HGNC:33488]	5	0.391489	0.173903	0.999957	stable
ENSGALG00010018834	SAMD4A	sterile alpha motif domain containing 4A [Source:HGNC Symbol;Acc:HGNC:23023]	5	-0.378786	0.174078	0.999957	stable
ENSGALG00010008938	ZBED4	zinc finger BED-type containing 4 [Source:NCBI gene (formerly Entrezgene);Acc:417734]	1	-0.382787	0.174259	0.999957	stable
ENSGALG00010012194		LRR binding FLII interacting protein 1 [Source:HGNC Symbol;Acc:HGNC:6702]	7	-0.380637	0.174507	0.999957	stable
ENSGALG00010024707			20	0.383125	0.174552	0.999957	stable
ENSGALG00010013679	MFSD4B	major facilitator superfamily domain containing 4B [Source:HGNC Symbol;Acc:HGNC:21053]	3	-0.384596	0.174642	0.999957	stable
ENSGALG00010004117	STBD1	starch binding domain 1 [Source:HGNC Symbol;Acc:HGNC:24854]	4	-0.377552	0.174798	0.999957	stable
ENSGALG00010017034	ZMYM3	zinc finger MYM-type containing 3 [Source:HGNC Symbol;Acc:HGNC:13054]	4	0.39074	0.174925	0.999957	stable
ENSGALG00010017450			14	-0.389582	0.175395	0.999957	stable
ENSGALG00010007577	WFDC1	WAP four-disulfide core domain 1 [Source:NCBI gene (formerly Entrezgene);Acc:395238]	11	-0.380606	0.17622	0.999957	stable
ENSGALG00010017314	CALML4	calmodulin like 4 [Source:NCBI gene (formerly Entrezgene);Acc:427515]	10	0.380109	0.176561	0.999957	stable
ENSGALG00010001825	LIPT2	lipoyl(octanoyl) transferase 2 [Source:HGNC Symbol;Acc:HGNC:37216]	1	-0.385064	0.176608	0.999957	stable
ENSGALG00010029285	CUX1	cut like homeobox 1 [Source:NCBI gene (formerly Entrezgene);Acc:101749861]	19	0.37982	0.176837	0.999957	stable
ENSGALG00010008081	TOP1MT	DNA topoisomerase I mitochondrial [Source:NCBI gene (formerly Entrezgene);Acc:408025]	2	0.387332	0.177212	0.999957	stable
ENSGALG00010006728			1	-0.39356	0.178336	0.999957	stable
ENSGALG00010009743	CCNG1	cyclin G1 [Source:HGNC Symbol;Acc:HGNC:1592]	13	-0.374204	0.179162	0.999957	stable
ENSGALG00010027359			25	0.375725	0.179797	0.999957	stable
ENSGALG00010023387			20	-0.374626	0.179866	0.999957	stable
ENSGALG00010020677	CYR61	cysteine rich angiogenic inducer 61 [Source:NCBI gene (formerly Entrezgene);Acc:429089]	8	0.37729	0.1799	0.999957	stable
ENSGALG00010027567	PARP3	poly(ADP-ribose) polymerase family member 3 [Source:HGNC Symbol;Acc:HGNC:273]	12	0.389752	0.179905	0.999957	stable
ENSGALG00010009330	EIF3K	eukaryotic translation initiation factor 3 subunit K [Source:NCBI gene (formerly Entrezgene);Acc:101750374]	38	0.373327	0.180135	0.999957	stable
ENSGALG00010019194			7	0.388705	0.180301	0.999957	stable
ENSGALG00010009653	ABLIM2	actin binding LIM protein family member 2 [Source:HGNC Symbol;Acc:HGNC:19195]	4	0.376394	0.180347	0.999957	stable
ENSGALG00010019411	LSM5	LSM5 homolog, U6 small nuclear RNA and mRNA degradation associated [Source:NCBI gene (formerly Entrezgene);Acc:420751]	2	-0.382142	0.18055	0.999957	stable
ENSGALG00010008052	RBFA	ribosome binding factor A (putative) [Source:NCBI gene (formerly Entrezgene);Acc:420806]	2	-0.384828	0.182104	0.999957	stable
ENSGALG00010015181	VPS13A	vacuolar protein sorting 13 homolog A [Source:NCBI gene (formerly Entrezgene);Acc:427050]	Z	-0.373371	0.182374	0.999957	stable
ENSGALG00010029254	MMD	monocyte to macrophage differentiation associated [Source:NCBI gene (formerly Entrezgene);Acc:417397]	18	-0.375216	0.182541	0.999957	stable
ENSGALG00010003531	PPM1K	protein phosphatase, Mg2+/Mn2+ dependent 1K [Source:HGNC Symbol;Acc:HGNC:25415]	4	0.375647	0.182781	0.999957	stable
ENSGALG00010026046			9	0.379675	0.182912	0.999957	stable
ENSGALG00010016879	RNF130	ring finger protein 130 [Source:HGNC Symbol;Acc:HGNC:18280]	13	0.375524	0.183521	0.999957	stable
ENSGALG00010013498	KDR	kinase insert domain receptor [Source:NCBI gene (formerly Entrezgene);Acc:395323]	4	-0.380963	0.183988	0.999957	stable
ENSGALG00010008149	DNAJA1	DnaJ heat shock protein family (Hsp40) member A1 [Source:NCBI gene (formerly Entrezgene);Acc:427376]	Z	-0.369737	0.184333	0.999957	stable
ENSGALG00010010366	CLU	clusterin [Source:NCBI gene (formerly Entrezgene);Acc:395722]	3	0.369822	0.184421	0.999957	stable
ENSGALG00010027706	GSN	gelsolin [Source:NCBI gene (formerly Entrezgene);Acc:395774]	17	0.36882	0.184807	0.999957	stable
ENSGALG00010013784	ANO6	anoctamin 6 [Source:HGNC Symbol;Acc:HGNC:25240]	1	0.370593	0.185779	0.999957	stable
ENSGALG00010027299	PGPEP1	pyroglutamyl-peptidase I [Source:HGNC Symbol;Acc:HGNC:13568]	28	-0.38202	0.18594	0.999957	stable
ENSGALG00010012285	FBLN1	fibulin 1 [Source:NCBI gene (formerly Entrezgene);Acc:373979]	1	0.380741	0.186091	0.999957	stable
ENSGALG00010018306	DES	desmin [Source:HGNC Symbol;Acc:HGNC:2770]	7	0.367352	0.186456	0.999957	stable
ENSGALG00010018860	AGTR2	angiotensin II receptor type 2 [Source:HGNC Symbol;Acc:HGNC:338]	4	0.377635	0.186737	0.999957	stable
ENSGALG00010012965		ubiquitin like with PHD and ring finger domains 2 [Source:HGNC Symbol;Acc:HGNC:12557]	Z	0.378323	0.187311	0.999957	stable
ENSGALG00010022435	PIGK	phosphatidylinositol glycan anchor biosynthesis class K [Source:NCBI gene (formerly Entrezgene);Acc:424556]	8	0.368951	0.187664	0.999957	stable
ENSGALG00010013065	FKTN	fukutin [Source:HGNC Symbol;Acc:HGNC:3622]	Z	0.377684	0.188026	0.999957	stable
ENSGALG00010008027	C2H6ORF62	chromosome 6 open reading frame 62 [Source:HGNC Symbol;Acc:HGNC:20998]	2	0.367044	0.188553	0.999957	stable
ENSGALG00010018441	CRIPT	CXXC repeat containing interactor of PDZ3 domain [Source:NCBI gene (formerly Entrezgene);Acc:421412]	3	0.369378	0.188914	0.999957	stable
ENSGALG00010014682	IL13RA1	interleukin 13 receptor subunit alpha 1 [Source:HGNC Symbol;Acc:HGNC:5974]	4	0.381939	0.189176	0.999957	stable
ENSGALG00010020626	MORN4	MORN repeat containing 4 [Source:NCBI gene (formerly Entrezgene);Acc:425290]	6	0.374351	0.189893	0.999957	stable
ENSGALG00010010311	CTSV	cathepsin V [Source:NCBI gene (formerly Entrezgene);Acc:427466]	Z	0.366315	0.190076	0.999957	stable
ENSGALG00010015610			13	0.36532	0.190333	0.999957	stable
ENSGALG00010013837	IFI27L2	interferon, alpha-inducible protein 27-like 2 [Source:NCBI gene (formerly Entrezgene);Acc:403121]	23	0.372013	0.190917	0.999957	stable
ENSGALG00010014762	STK40	serine/threonine kinase 40 [Source:NCBI gene (formerly Entrezgene);Acc:395120]	23	-0.36785	0.191733	0.999957	stable
ENSGALG00010017741	SMCR8	SMCR8-C9orf72 complex subunit [Source:HGNC Symbol;Acc:HGNC:17921]	14	-0.36821	0.191871	0.999957	stable
ENSGALG00010024717	TF	transferrin (ovotransferrin) [Source:NCBI gene (formerly Entrezgene);Acc:396241]	9	0.36947	0.192058	0.999957	stable
ENSGALG00010007302	CDH11	cadherin 11 [Source:NCBI gene (formerly Entrezgene);Acc:415797]	11	0.369129	0.192061	0.999957	stable
ENSGALG00010010967	PRXL2A	peroxiredoxin like 2A [Source:NCBI gene (formerly Entrezgene);Acc:423625]	6	-0.371331	0.192476	0.999957	stable
ENSGALG00010011625	ERBB4	erb-b2 receptor tyrosine kinase 4 [Source:NCBI gene (formerly Entrezgene);Acc:395671]	7	-0.378933	0.192498	0.999957	stable
ENSGALG00010021080	TTLL7	tubulin tyrosine ligase like 7 [Source:HGNC Symbol;Acc:HGNC:26242]	8	-0.372818	0.192561	0.999957	stable
ENSGALG00010016746	HDGFL3	HDGF like 3 [Source:HGNC Symbol;Acc:HGNC:24937]	10	0.375579	0.193638	0.999957	stable
ENSGALG00010029363	PIK3R6	phosphoinositide-3-kinase regulatory subunit 6 [Source:HGNC Symbol;Acc:HGNC:27101]	18	0.368357	0.194442	0.999957	stable
ENSGALG00010017453	PPP1R2	protein phosphatase 1 regulatory inhibitor subunit 2 [Source:NCBI gene (formerly Entrezgene);Acc:424894]	9	-0.360143	0.196383	0.999957	stable
ENSGALG00010000058	FURIN	furin, paired basic amino acid cleaving enzyme [Source:NCBI gene (formerly Entrezgene);Acc:395457]	10	-0.362535	0.196595	0.999957	stable
ENSGALG00010000800	LMO7	LIM domain 7 [Source:HGNC Symbol;Acc:HGNC:6646]	1	0.360702	0.197455	0.999957	stable
ENSGALG00010001146	FAM69C	divergent protein kinase domain 1C [Source:HGNC Symbol;Acc:HGNC:31729]	2	0.37219	0.198507	0.999957	stable
ENSGALG00010025954	TUBA1A	tubulin alpha 1a [Source:NCBI gene (formerly Entrezgene);Acc:429035]	34	-0.358063	0.200489	0.999957	stable
ENSGALG00010018540	TNFSF10	tumor necrosis factor superfamily member 10 [Source:NCBI gene (formerly Entrezgene);Acc:378894]	9	0.360239	0.200572	0.999957	stable
ENSGALG00010016861	FGR	FGR proto-onco, Src family tyrosine kinase [Source:NCBI gene (formerly Entrezgene);Acc:777583]	23	-0.363961	0.200819	0.999957	stable
ENSGALG00010019470	TGFB2	transforming growth factor beta 2 [Source:NCBI gene (formerly Entrezgene);Acc:421352]	3	0.361638	0.200917	0.999957	stable
ENSGALG00010018542	ZMIZ2	zinc finger MIZ-type containing 2 [Source:HGNC Symbol;Acc:HGNC:22229]	22	0.358093	0.201115	0.999957	stable
ENSGALG00010005402	ABCC4	ATP binding cassette subfamily C member 4 [Source:NCBI gene (formerly Entrezgene);Acc:418791]	1	-0.370552	0.201457	0.999957	stable
ENSGALG00010023276	ABCC8	ATP binding cassette subfamily C member 8 [Source:HGNC Symbol;Acc:HGNC:59]	5	0.36139	0.202355	0.999957	stable
ENSGALG00010013486	PLPP6	phospholipid phosphatase 6 [Source:HGNC Symbol;Acc:HGNC:23682]	8	-0.369843	0.202376	0.999957	stable
ENSGALG00010012699	RNF128	ring finger protein 128 [Source:HGNC Symbol;Acc:HGNC:21153]	4	0.36905	0.202746	0.999957	stable
ENSGALG00010017250	COL16A1	collagen type XVI alpha 1 chain [Source:HGNC Symbol;Acc:HGNC:2193]	23	0.360813	0.20285	0.999957	stable
ENSGALG00010024751	MTMR10	myotubularin related protein 10 [Source:HGNC Symbol;Acc:HGNC:25999]	10	-0.358468	0.203102	0.999957	stable
ENSGALG00010020450	ANKRD39	ankyrin repeat domain 39 [Source:HGNC Symbol;Acc:HGNC:28640]	22	0.370245	0.203408	0.999957	stable
ENSGALG00010021248	ANXA7	annexin A7 [Source:NCBI gene (formerly Entrezgene);Acc:423747]	6	0.363991	0.203987	0.999957	stable
ENSGALG00010014948	RBM38	RNA binding motif protein 38 [Source:NCBI gene (formerly Entrezgene);Acc:768866]	20	-0.353459	0.204035	0.999957	stable
ENSGALG00010018594	BICRAL	BICRA like chromatin remodeling complex associated protein [Source:HGNC Symbol;Acc:HGNC:21111]	3	0.371023	0.20404	0.999957	stable
ENSGALG00010000177			MU179264.1	0.366428	0.204462	0.999957	stable
ENSGALG00010014564			8	-0.367095	0.204709	0.999957	stable
ENSGALG00010029198	PPM1D	protein phosphatase, Mg2+/Mn2+ dependent 1D [Source:HGNC Symbol;Acc:HGNC:9277]	19	0.362224	0.205089	0.999957	stable
ENSGALG00010025379	ACAD8	acyl-CoA dehydrogenase family member 8 [Source:NCBI gene (formerly Entrezgene);Acc:419739]	24	0.357369	0.205846	0.999957	stable
ENSGALG00010012985	ARNTL2	aryl hydrocarbon receptor nuclear translocator-like 2 [Source:NCBI gene (formerly Entrezgene);Acc:373925]	1	0.362767	0.206066	0.999957	stable
ENSGALG00010028763	CTSK	cathepsin K [Source:NCBI gene (formerly Entrezgene);Acc:395818]	25	0.354082	0.206189	0.999957	stable
ENSGALG00010023791	VTI1B	vesicle transport through interaction with t-SNAREs 1B [Source:HGNC Symbol;Acc:HGNC:17793]	5	-0.359463	0.206764	0.999957	stable
ENSGALG00010022229	RAPSN	receptor associated protein of the synapse [Source:NCBI gene (formerly Entrezgene);Acc:395986]	5	-0.357611	0.207048	0.999957	stable
ENSGALG00010023074	CCNT1	cyclin T1 [Source:HGNC Symbol;Acc:HGNC:1599]	34	0.36521	0.207219	0.999957	stable
ENSGALG00010023129			6	-0.367279	0.207534	0.999957	stable
ENSGALG00010022159	KIAA2013	KIAA2013 [Source:HGNC Symbol;Acc:HGNC:28513]	21	-0.355039	0.20785	0.999957	stable
ENSGALG00010002622	AZI2	5-azacytidine induced 2 [Source:HGNC Symbol;Acc:HGNC:24002]	2	-0.355029	0.207862	0.999957	stable
ENSGALG00010014883	PPAT	phosphoribosyl pyrophosphate amidotransferase [Source:NCBI gene (formerly Entrezgene);Acc:422743]	4	0.364062	0.20863	0.999957	stable
ENSGALG00010013897	AMOT	angiomotin [Source:HGNC Symbol;Acc:HGNC:17810]	4	0.362532	0.209363	0.999957	stable
ENSGALG00010020116	GNA12	G protein subunit alpha 12 [Source:HGNC Symbol;Acc:HGNC:4380]	14	-0.362199	0.210249	0.999957	stable
ENSGALG00010024314	ITFG1	integrin alpha FG-GAP repeat containing 1 [Source:NCBI gene (formerly Entrezgene);Acc:415742]	11	-0.350476	0.210303	0.999957	stable
ENSGALG00010007893	MFSD8	major facilitator superfamily domain containing 8 [Source:HGNC Symbol;Acc:HGNC:28486]	4	0.360171	0.210499	0.999957	stable
ENSGALG00010010720			1	0.355122	0.210695	0.999957	stable
ENSGALG00010024285	CCND2	cyclin D2 [Source:NCBI gene (formerly Entrezgene);Acc:374047]	1	0.354115	0.211486	0.999957	stable
ENSGALG00010020597	ARID5A	AT-rich interaction domain 5A [Source:HGNC Symbol;Acc:HGNC:17361]	22	0.360081	0.211948	0.999957	stable
ENSGALG00010022819	PACSIN3	protein kinase C and casein kinase substrate in neurons 3 [Source:NCBI gene (formerly Entrezgene);Acc:423186]	5	0.347903	0.212009	0.999957	stable
ENSGALG00010025406			24	0.353567	0.212141	0.999957	stable
ENSGALG00010029997			18	-0.360657	0.212272	0.999957	stable
ENSGALG00010003777			35	0.347262	0.212273	0.999957	stable
ENSGALG00010012939	GJA1	gap junction protein alpha 1 [Source:NCBI gene (formerly Entrezgene);Acc:395278]	3	0.349555	0.212789	0.999957	stable
ENSGALG00010014334	HMGCS1	3-hydroxy-3-methylglutaryl-CoA synthase 1 [Source:NCBI gene (formerly Entrezgene);Acc:396379]	Z	-0.348719	0.213481	0.999957	stable
ENSGALG00010013016	QRSL1	glutaminyl-tRNA amidotransferase subunit QRSL1 [Source:HGNC Symbol;Acc:HGNC:21020]	3	-0.353581	0.213551	0.999957	stable
ENSGALG00010005530	IL-17D	interleukin 17D [Source:HGNC Symbol;Acc:HGNC:5984]	1	0.358191	0.21376	0.999957	stable
ENSGALG00010024911	CAT	catalase [Source:NCBI gene (formerly Entrezgene);Acc:423600]	5	0.346794	0.214047	0.999957	stable
ENSGALG00010014375	HIST1H2B5	histone cluster 1, H2B-V (similar to human histone cluster 1, class H2B) [Source:NCBI gene (formerly Entrezgene);Acc:417957]	1	-0.357803	0.214136	0.999957	stable
ENSGALG00010011283	LONRF3	LON peptidase N-terminal domain and ring finger 3 [Source:HGNC Symbol;Acc:HGNC:21152]	4	0.359809	0.214286	0.999957	stable
ENSGALG00010018033	COQ8A	coenzyme Q8A [Source:NCBI gene (formerly Entrezgene);Acc:416745]	3	-0.346669	0.214916	0.999957	stable
ENSGALG00010024842	ZFYVE9	zinc finger FYVE-type containing 9 [Source:HGNC Symbol;Acc:HGNC:6775]	8	-0.352143	0.215024	0.999957	stable
ENSGALG00010011950	PDXK	pyridoxal (pyridoxine, vitamin B6) kinase [Source:NCBI gene (formerly Entrezgene);Acc:418549]	1	0.347919	0.215942	0.999957	stable
ENSGALG00010005860	ABI3BP	ABI family member 3 binding protein [Source:HGNC Symbol;Acc:HGNC:17265]	1	0.345723	0.216089	0.999957	stable
ENSGALG00010023362	GADD45A	growth arrest and DNA damage inducible alpha [Source:NCBI gene (formerly Entrezgene);Acc:693255]	8	0.347195	0.216227	0.999957	stable
ENSGALG00010011605	APPL2	adaptor protein, phosphotyrosine interacting with PH domain and leucine zipper 2 [Source:HGNC Symbol;Acc:HGNC:18242]	1	0.356714	0.21646	0.999957	stable
ENSGALG00010029738	TRPV2	transient receptor potential cation channel subfamily V member 2 [Source:HGNC Symbol;Acc:HGNC:18082]	19	0.348934	0.216468	0.999957	stable
ENSGALG00010006091	RTKN	rhotekin [Source:HGNC Symbol;Acc:HGNC:10466]	4	0.35304	0.216557	0.999957	stable
ENSGALG00010012509	MICAL3	microtubule associated monooxygenase, calponin and LIM domain containing 3 [Source:HGNC Symbol;Acc:HGNC:24694]	1	0.349546	0.216928	0.999957	stable
ENSGALG00010028262	C1orf43	C1orf43 homolog [Source:NCBI gene (formerly Entrezgene);Acc:430589]	25	-0.345482	0.21697	0.999957	stable
ENSGALG00010021419	MANSC1	MANSC domain containing 1 [Source:NCBI gene (formerly Entrezgene);Acc:426428]	1	0.361237	0.21713	0.999957	stable
ENSGALG00010019094	SNRNP25	small nuclear ribonucleoprotein U11/U12 subunit 25 [Source:HGNC Symbol;Acc:HGNC:14161]	14	0.347673	0.21731	0.999957	stable
ENSGALG00010025274	PDK2	pyruvate dehydrogenase kinase 2 [Source:HGNC Symbol;Acc:HGNC:8810]	27	0.35278	0.217327	0.999957	stable
ENSGALG00010023350	ZNRF1	zinc and ring finger 1 [Source:HGNC Symbol;Acc:HGNC:18452]	11	-0.343975	0.217372	0.999957	stable
ENSGALG00010017528	RAI1	retinoic acid induced 1 [Source:HGNC Symbol;Acc:HGNC:9834]	14	0.354379	0.217508	0.999957	stable
ENSGALG00010029554			18	0.349815	0.21805	0.999957	stable
ENSGALG00010018508	NCBP2		4	-0.347962	0.218182	0.999957	stable
ENSGALG00010021481	MICU1	mitochondrial calcium uptake 1 [Source:HGNC Symbol;Acc:HGNC:1530]	6	0.345579	0.218278	0.999957	stable
ENSGALG00010028692	RALGPS1	Ral GEF with PH domain and SH3 binding motif 1 [Source:HGNC Symbol;Acc:HGNC:16851]	17	0.354911	0.218558	0.999957	stable
ENSGALG00010021093	GRAMD2	GRAM domain containing 2 [Source:NCBI gene (formerly Entrezgene);Acc:101748322]	10	0.352609	0.219067	0.999957	stable
ENSGALG00010008469	NOCT	nocturnin [Source:NCBI gene (formerly Entrezgene);Acc:404779]	4	-0.346524	0.219353	0.999957	stable
ENSGALG00010014480			Z	-0.353708	0.219628	0.999957	stable
ENSGALG00010006939	FBXO31	F-box protein 31 [Source:HGNC Symbol;Acc:HGNC:16510]	11	-0.34363	0.219798	0.999957	stable
ENSGALG00010013325	CA2	carbonic anhydrase 2 [Source:NCBI gene (formerly Entrezgene);Acc:396257]	2	-0.341398	0.219974	0.999957	stable
ENSGALG00010014361	SSPN	sarcospan [Source:HGNC Symbol;Acc:HGNC:11322]	1	0.341167	0.220841	0.999957	stable
ENSGALG00010028009	RRP9	ribosomal RNA processing 9, U3 small nucleolar RNA binding protein [Source:HGNC Symbol;Acc:HGNC:16829]	12	0.348724	0.221095	0.999957	stable
ENSGALG00010012186	KIF20A	kinesin family member 20A [Source:NCBI gene (formerly Entrezgene);Acc:416220]	13	-0.355168	0.221664	0.999957	stable
ENSGALG00010026192	SMIM29	small integral membrane protein 29 [Source:HGNC Symbol;Acc:HGNC:1340]	26	0.351768	0.221721	0.999957	stable
ENSGALG00010027692	PHF2	PHD finger protein 2 [Source:HGNC Symbol;Acc:HGNC:8920]	12	0.350567	0.222225	0.999957	stable
ENSGALG00010003159	TAP2	transporter 2, ATP binding cassette subfamily B [Source:NCBI gene (formerly Entrezgene);Acc:427728]	16	-0.347681	0.222578	0.999957	stable
ENSGALG00010027711	WNK2	WNK lysine deficient protein kinase 2 [Source:HGNC Symbol;Acc:HGNC:14542]	12	-0.340968	0.22312	0.999957	stable
ENSGALG00010016924	LETM1	leucine zipper and EF-hand containing transmembrane protein 1 [Source:NCBI gene (formerly Entrezgene);Acc:422898]	4	-0.3416	0.223593	0.999957	stable
ENSGALG00010011965	ATIC	5-aminoimidazole-4-carboxamide ribonucleotide formyltransferase/IMP cyclohydrolase [Source:NCBI gene (formerly Entrezgene);Acc:396091]	7	0.341172	0.223819	0.999957	stable
ENSGALG00010001729			2	-0.350305	0.224042	0.999957	stable
ENSGALG00010009462	NRBF2	nuclear receptor binding factor 2 [Source:NCBI gene (formerly Entrezgene);Acc:423656]	6	-0.339096	0.224666	0.999957	stable
ENSGALG00010008130	RCSD1	RCSD domain containing 1 [Source:NCBI gene (formerly Entrezgene);Acc:418443]	1	0.340955	0.225159	0.999957	stable
ENSGALG00010016626	CAPN2	calpain 2 [Source:NCBI gene (formerly Entrezgene);Acc:395963]	3	0.346692	0.225387	0.999957	stable
ENSGALG00010024058	SLC44A5	solute carrier family 44 member 5 [Source:HGNC Symbol;Acc:HGNC:28524]	8	-0.347412	0.225434	0.999957	stable
ENSGALG00010027937	ALAD	aminolevulinate dehydratase [Source:NCBI gene (formerly Entrezgene);Acc:417273]	17	-0.343451	0.225726	0.999957	stable
ENSGALG00010000589			39	-0.347684	0.225982	0.999957	stable
ENSGALG00010008290	FAM13A	family with sequence similarity 13 member A [Source:HGNC Symbol;Acc:HGNC:19367]	4	0.344994	0.22612	0.999957	stable
ENSGALG00010021125	LY75	lymphocyte antigen 75 [Source:NCBI gene (formerly Entrezgene);Acc:424192]	7	0.33661	0.227458	0.999957	stable
ENSGALG00010027315	RAB3A	RAB3A, member RAS oncogene family [Source:HGNC Symbol;Acc:HGNC:9777]	28	-0.346794	0.228402	0.999957	stable
ENSGALG00010027909	TIMP4	TIMP metallopeptidase inhibitor 4 [Source:HGNC Symbol;Acc:HGNC:11823]	12	-0.346823	0.228853	0.999957	stable
ENSGALG00010005218	GTPBP8	GTP binding protein 8 (putative) [Source:HGNC Symbol;Acc:HGNC:25007]	1	0.349367	0.229096	0.999957	stable
ENSGALG00010009749	NDRG1	N-myc downstream regulated 1 [Source:HGNC Symbol;Acc:HGNC:7679]	2	0.338551	0.229119	0.999957	stable
ENSGALG00010003823	PTPN13	protein tyrosine phosphatase non-receptor type 13 [Source:HGNC Symbol;Acc:HGNC:9646]	4	0.345283	0.22946	0.999957	stable
ENSGALG00010015306	BCAT1	branched chain amino acid transaminase 1 [Source:HGNC Symbol;Acc:HGNC:976]	1	-0.335262	0.230389	0.999957	stable
ENSGALG00010025154	TMEM183A	transmembrane protein 183A [Source:NCBI gene (formerly Entrezgene);Acc:421156]	26	-0.334859	0.23098	0.999957	stable
ENSGALG00010005146	TGFB3	transforming growth factor beta 3 [Source:NCBI gene (formerly Entrezgene);Acc:396438]	5	0.333771	0.231264	0.999957	stable
ENSGALG00010001640			9	0.347548	0.23148	0.999957	stable
ENSGALG00010004666	C6orf120	C6orf120 homolog [Source:NCBI gene (formerly Entrezgene);Acc:421557]	3	0.341472	0.232353	0.999957	stable
ENSGALG00010009492	CDC42SE2	CDC42 small effector 2 [Source:NCBI gene (formerly Entrezgene);Acc:768825]	Z	0.342711	0.232688	0.999957	stable
ENSGALG00010020990	UBB	ubiquitin B [Source:NCBI gene (formerly Entrezgene);Acc:396190]	15	0.33267	0.232874	0.999957	stable
ENSGALG00010030109	FBF1	Fas binding factor 1 [Source:NCBI gene (formerly Entrezgene);Acc:770159]	18	0.337439	0.233102	0.999957	stable
ENSGALG00010024344	YEATS2	YEATS domain containing 2 [Source:HGNC Symbol;Acc:HGNC:25489]	9	0.340566	0.233689	0.999957	stable
ENSGALG00010007429	C21orf91	C21orf91 homolog [Source:NCBI gene (formerly Entrezgene);Acc:395489]	1	0.338892	0.23394	0.999957	stable
ENSGALG00010019509	ZNF106	zinc finger protein 106 [Source:HGNC Symbol;Acc:HGNC:12886]	5	-0.330999	0.23397	0.999957	stable
ENSGALG00010023216	SLC35D1	solute carrier family 35 member D1 [Source:HGNC Symbol;Acc:HGNC:20800]	8	-0.340487	0.234077	0.999957	stable
ENSGALG00010011738	FGD6	FYVE, RhoGEF and PH domain containing 6 [Source:HGNC Symbol;Acc:HGNC:21740]	1	0.348592	0.234097	0.999957	stable
ENSGALG00010027976	LRSAM1	leucine rich repeat and sterile alpha motif containing 1 [Source:HGNC Symbol;Acc:HGNC:25135]	17	0.338722	0.23542	0.999957	stable
ENSGALG00010017642	MARC1	mitochondrial amidoxime reducing component 1 [Source:NCBI gene (formerly Entrezgene);Acc:428563]	3	-0.330197	0.235545	0.999957	stable
ENSGALG00010028876	ADAMTSL2	ADAMTS like 2 [Source:HGNC Symbol;Acc:HGNC:14631]	17	0.332666	0.235643	0.999957	stable
ENSGALG00010018259	WDR90	WD repeat domain 90 [Source:HGNC Symbol;Acc:HGNC:26960]	14	0.338911	0.236811	0.999957	stable
ENSGALG00010009594	HINT1	histidine triad nucleotide binding protein 2 [Source:HGNC Symbol;Acc:HGNC:18344]	Z	0.339519	0.237204	0.999957	stable
ENSGALG00010015097	MFSD2A	major facilitator superfamily domain containing 2A [Source:HGNC Symbol;Acc:HGNC:25897]	23	-0.344157	0.238259	0.999957	stable
ENSGALG00010024451	PHOSPHO1	phosphoethanolamine/phosphocholine phosphatase 1 [Source:HGNC Symbol;Acc:HGNC:16815]	27	-0.330014	0.238292	0.999957	stable
ENSGALG00010005756	TET2	tet methylcytosine dioxygenase 2 [Source:NCBI gene (formerly Entrezgene);Acc:422540]	4	-0.336988	0.238853	0.999957	stable
ENSGALG00010017974	MXRA8	matrix remodeling associated 8 [Source:NCBI gene (formerly Entrezgene);Acc:395347]	21	0.329168	0.238935	0.999957	stable
ENSGALG00010029309	ALKBH4	alkB homolog 4, lysine demethylase [Source:HGNC Symbol;Acc:HGNC:21900]	19	-0.342367	0.239073	0.999957	stable
ENSGALG00010000458			JAENSK010000644.1	0.336065	0.239089	0.999957	stable
ENSGALG00010010019			11	0.332119	0.239346	0.999957	stable
ENSGALG00010010425	BLOC1S5	biosis of lysosomal organelles complex 1 subunit 5 [Source:NCBI gene (formerly Entrezgene);Acc:420866]	2	-0.330338	0.239816	0.999957	stable
ENSGALG00010022770	HAT1	histone acetyltransferase 1 [Source:NCBI gene (formerly Entrezgene);Acc:374037]	7	-0.335227	0.240104	0.999957	stable
ENSGALG00010027776	TKTL1	transketolase [Source:HGNC Symbol;Acc:HGNC:11834]	12	0.3378	0.240113	0.999957	stable
ENSGALG00010016472	TFDP1	transcription factor Dp-1 [Source:HGNC Symbol;Acc:HGNC:11749]	1	-0.334364	0.240333	0.999957	stable
ENSGALG00010027080	TBC1D22B	TBC1 domain family member 22B [Source:HGNC Symbol;Acc:HGNC:21602]	26	-0.332339	0.240441	0.999957	stable
ENSGALG00010011080	EMP1	epithelial membrane protein 1 [Source:NCBI gene (formerly Entrezgene);Acc:417964]	1	0.339432	0.240866	0.999957	stable
ENSGALG00010008029	LY6E	lymphocyte antigen 6 complex, locus E [Source:NCBI gene (formerly Entrezgene);Acc:395550]	2	-0.327378	0.241096	0.999957	stable
ENSGALG00010020773	ZCCHC24	zinc finger CCHC-type containing 24 [Source:HGNC Symbol;Acc:HGNC:26911]	6	-0.326428	0.241311	0.999957	stable
ENSGALG00010020810	IFITM5	interferon induced transmembrane protein 5 [Source:NCBI gene (formerly Entrezgene);Acc:422992]	5	0.328191	0.241401	0.999957	stable
ENSGALG00010016458	ZC3H12A	zinc finger CCCH-type containing 12A [Source:HGNC Symbol;Acc:HGNC:26259]	23	-0.3283	0.242123	0.999957	stable
ENSGALG00010018796	PER3	period circadian clock 3 [Source:NCBI gene (formerly Entrezgene);Acc:419366]	21	0.336902	0.243177	0.999957	stable
ENSGALG00010007924	ABHD18	abhydrolase domain containing 18 [Source:NCBI gene (formerly Entrezgene);Acc:422499]	4	0.328694	0.244499	0.999957	stable
ENSGALG00010002965	PRSS35	serine protease 35 [Source:HGNC Symbol;Acc:HGNC:21387]	3	0.325155	0.244805	0.999957	stable
ENSGALG00010020284	HEG1	heart development protein with EGF like domains 1 [Source:HGNC Symbol;Acc:HGNC:29227]	7	-0.32905	0.245045	0.999957	stable
ENSGALG00010022717	ELOVL1	ELOVL fatty acid elongase 1 [Source:NCBI gene (formerly Entrezgene);Acc:424564]	8	0.330476	0.245237	0.999957	stable
ENSGALG00010024386	TPPP3	tubulin polymerization promoting protein family member 3 [Source:HGNC Symbol;Acc:HGNC:24162]	11	-0.332454	0.246087	0.999957	stable
ENSGALG00010027895	LIX1L	limb and CNS expressed 1 like [Source:HGNC Symbol;Acc:HGNC:28715]	25	0.333658	0.246103	0.999957	stable
ENSGALG00010021353	IPO13	importin 13 [Source:NCBI gene (formerly Entrezgene);Acc:424573]	8	0.330682	0.246117	0.999957	stable
ENSGALG00010009172	SPOPL	speckle type BTB/POZ protein like [Source:HGNC Symbol;Acc:HGNC:27934]	7	-0.33364	0.246297	0.999957	stable
ENSGALG00010024220	SIAH1	siah E3 ubiquitin protein ligase 1 [Source:HGNC Symbol;Acc:HGNC:10857]	11	-0.324336	0.246363	0.999957	stable
ENSGALG00010010252	WDR7	WD repeat domain 7 [Source:HGNC Symbol;Acc:HGNC:13490]	Z	0.33552	0.247409	0.999957	stable
ENSGALG00010004495	MRPL15	mitochondrial ribosomal protein L15 [Source:NCBI gene (formerly Entrezgene);Acc:421121]	2	-0.326352	0.247516	0.999957	stable
ENSGALG00010024657	DPY19L3	dpy-19 like C-mannosyltransferase 3 [Source:HGNC Symbol;Acc:HGNC:27120]	11	0.332258	0.247559	0.999957	stable
ENSGALG00010014880	SFRP2	secreted frizzled related protein 2 [Source:NCBI gene (formerly Entrezgene);Acc:395546]	4	-0.324918	0.247924	0.999957	stable
ENSGALG00010027547	B4GALT3	beta-1,4-galactosyltransferase 3 [Source:HGNC Symbol;Acc:HGNC:926]	25	-0.325641	0.247934	0.999957	stable
ENSGALG00010017393	VDAC1	voltage dependent anion channel 1 [Source:NCBI gene (formerly Entrezgene);Acc:416320]	13	-0.321403	0.248092	0.999957	stable
ENSGALG00010007287			1	-0.323507	0.248499	0.999957	stable
ENSGALG00010022991	TAL1	TAL bHLH transcription factor 1, erythroid differentiation factor [Source:NCBI gene (formerly Entrezgene);Acc:396298]	8	-0.333464	0.248558	0.999957	stable
ENSGALG00010015793	RSRP1	arginine and serine rich protein 1 [Source:HGNC Symbol;Acc:HGNC:25234]	23	-0.321198	0.249088	0.999957	stable
ENSGALG00010010572	AQP3	aquaporin 3 (Gill blood group) [Source:HGNC Symbol;Acc:HGNC:636]	Z	-0.322129	0.249235	0.999957	stable
ENSGALG00010018486			5	0.329753	0.249251	0.999957	stable
ENSGALG00010017372			14	0.33426	0.249374	0.999957	stable
ENSGALG00010002235	MXRA5	matrix remodeling associated 5 [Source:HGNC Symbol;Acc:HGNC:7539]	1	0.320608	0.24979	0.999957	stable
ENSGALG00010025332			20	-0.323884	0.250106	0.999957	stable
ENSGALG00010011400	BPHL	biphenyl hydrolase like [Source:HGNC Symbol;Acc:HGNC:1094]	2	-0.332442	0.250191	0.999957	stable
ENSGALG00010007957	CDH15	cadherin 15 [Source:HGNC Symbol;Acc:HGNC:1754]	11	0.322079	0.25056	0.999957	stable
ENSGALG00010024143	UBE2Q2	ubiquitin conjugating enzyme E2 Q2 [Source:HGNC Symbol;Acc:HGNC:19248]	10	-0.32001	0.251171	0.999957	stable
ENSGALG00010025799	SC5D	sterol-C5-desaturase [Source:HGNC Symbol;Acc:HGNC:10547]	24	-0.323137	0.252116	0.999957	stable
ENSGALG00010010905	ENC1	ectodermal-neural cortex 1 [Source:HGNC Symbol;Acc:HGNC:3345]	Z	-0.322741	0.252351	0.999957	stable
ENSGALG00010000599	RETREG1	reticulophagy regulator 1 [Source:HGNC Symbol;Acc:HGNC:25964]	2	0.319725	0.252401	0.999957	stable
ENSGALG00010009365	CA5B	carbonic anhydrase 5B [Source:HGNC Symbol;Acc:HGNC:1378]	11	0.332127	0.252408	0.999957	stable
ENSGALG00010016224	MOSPD1	motile sperm domain containing 1 [Source:HGNC Symbol;Acc:HGNC:25235]	4	-0.318915	0.252582	0.999957	stable
ENSGALG00010020309	GXYLT2	glucoside xylosyltransferase 2 [Source:HGNC Symbol;Acc:HGNC:33383]	12	0.32265	0.252807	0.999957	stable
ENSGALG00010020053	LFNG	LFNG O-fucosylpeptide 3-beta-N-acetylglucosaminyltransferase [Source:NCBI gene (formerly Entrezgene);Acc:395790]	14	-0.323226	0.253215	0.999957	stable
ENSGALG00010005087	ENPP1	ectonucleotide pyrophosphatase/phosphodiesterase 1 [Source:HGNC Symbol;Acc:HGNC:3356]	3	0.324297	0.253447	0.999957	stable
ENSGALG00010007217	MSH3	mutS homolog 3 [Source:HGNC Symbol;Acc:HGNC:7326]	Z	0.3262	0.253625	0.999957	stable
ENSGALG00010004224	NT5E	5'-nucleotidase ecto [Source:HGNC Symbol;Acc:HGNC:8021]	3	0.323542	0.254065	0.999957	stable
ENSGALG00010010932	GHITM	growth hormone inducible transmembrane protein [Source:NCBI gene (formerly Entrezgene);Acc:423621]	6	-0.317379	0.254494	0.999957	stable
ENSGALG00010024884	ZBTB46	zinc finger and BTB domain containing 46 [Source:HGNC Symbol;Acc:HGNC:16094]	20	-0.320081	0.254528	0.999957	stable
ENSGALG00010012690	NT5DC1	5'-nucleotidase domain containing 1 [Source:HGNC Symbol;Acc:HGNC:21556]	3	-0.320608	0.254592	0.999957	stable
ENSGALG00010011922	PIK3R1	phosphoinositide-3-kinase regulatory subunit 1 [Source:HGNC Symbol;Acc:HGNC:8979]	Z	0.321462	0.255039	0.999957	stable
ENSGALG00010012190	CAST	calpastatin [Source:NCBI gene (formerly Entrezgene);Acc:427121]	Z	0.32004	0.255168	0.999957	stable
ENSGALG00010021042	LRRC38	leucine rich repeat containing 38 [Source:HGNC Symbol;Acc:HGNC:27005]	21	0.328424	0.255482	0.999957	stable
ENSGALG00010013004	UAP1	UDP-N-acetylglucosamine pyrophosphorylase 1 [Source:HGNC Symbol;Acc:HGNC:12457]	8	-0.326421	0.255847	0.999957	stable
ENSGALG00010001501	CAPZA2	capping actin protein of muscle Z-line alpha subunit 2 [Source:NCBI gene (formerly Entrezgene);Acc:417771]	1	-0.316006	0.255934	0.999957	stable
ENSGALG00010008504	RNF139	ring finger protein 139 [Source:NCBI gene (formerly Entrezgene);Acc:420338]	2	-0.318326	0.256397	0.999957	stable
ENSGALG00010007902	C2H7orf25	chromosome 7 open reading frame 25 [Source:HGNC Symbol;Acc:HGNC:21703]	2	-0.318297	0.256468	0.999957	stable
ENSGALG00010027027	ARHGEF3	Rho guanine nucleotide exchange factor 3 [Source:NCBI gene (formerly Entrezgene);Acc:416000]	12	0.328411	0.257005	0.999957	stable
ENSGALG00010013365	CEP85	centrosomal protein 85 [Source:HGNC Symbol;Acc:HGNC:25309]	23	0.318998	0.257655	0.999957	stable
ENSGALG00010021099	HMCN1	hemicentin 1 [Source:HGNC Symbol;Acc:HGNC:19194]	8	0.328417	0.2577	0.999957	stable
ENSGALG00010006735	NR3C2	nuclear receptor subfamily 3 group C member 2 [Source:NCBI gene (formerly Entrezgene);Acc:374131]	4	-0.32349	0.257935	0.999957	stable
ENSGALG00010029516			18	0.321579	0.258033	0.999957	stable
ENSGALG00010001570	SMPD1	sphingomyelin phosphodiesterase 1 [Source:HGNC Symbol;Acc:HGNC:11120]	1	0.319789	0.258665	0.999957	stable
ENSGALG00010024534	VWF	von Willebrand factor [Source:NCBI gene (formerly Entrezgene);Acc:419031]	1	-0.314829	0.258983	0.999957	stable
ENSGALG00010004038	SENP6	SUMO specific peptidase 6 [Source:HGNC Symbol;Acc:HGNC:20944]	3	-0.316009	0.259324	0.999957	stable
ENSGALG00010026091	DTX4	deltex E3 ubiquitin ligase 4 [Source:HGNC Symbol;Acc:HGNC:29151]	5	-0.31705	0.259531	0.999957	stable
ENSGALG00010021085	AMPD3	adenosine monophosphate deaminase 3 [Source:NCBI gene (formerly Entrezgene);Acc:423041]	5	0.314296	0.259897	0.999957	stable
ENSGALG00010021739	EXOSC10	exosome component 10 [Source:NCBI gene (formerly Entrezgene);Acc:419454]	21	0.319703	0.259921	0.999957	stable
ENSGALG00010010349	RREB1	ras responsive element binding protein 1 [Source:NCBI gene (formerly Entrezgene);Acc:395920]	2	0.318246	0.260575	0.999957	stable
ENSGALG00010011564	ARAP3	ArfGAP with RhoGAP domain, ankyrin repeat and PH domain 3 [Source:HGNC Symbol;Acc:HGNC:24097]	13	-0.31748	0.260855	0.999957	stable
ENSGALG00010025897	MAPKAPK5	mitogen-activated protein kinase-activated protein kinase 5 [Source:NCBI gene (formerly Entrezgene);Acc:373929]	15	-0.315505	0.261029	0.999957	stable
ENSGALG00010016079			4	0.324397	0.261192	0.999957	stable
ENSGALG00010023744	MT4	metallothionein 4 [Source:NCBI gene (formerly Entrezgene);Acc:396212]	11	-0.319154	0.261221	0.999957	stable
ENSGALG00010004791	FZD1	frizzled class receptor 1 [Source:NCBI gene (formerly Entrezgene);Acc:374062]	2	0.319242	0.261767	0.999957	stable
ENSGALG00010001617	TRIM3	tripartite motif containing 3 [Source:HGNC Symbol;Acc:HGNC:10064]	1	0.319456	0.262421	0.999957	stable
ENSGALG00010007935	LARP1B	La ribonucleoprotein 1B [Source:HGNC Symbol;Acc:HGNC:24704]	4	-0.313193	0.263225	0.999957	stable
ENSGALG00010007270	CDH5	cadherin 5 [Source:NCBI gene (formerly Entrezgene);Acc:374068]	11	-0.312704	0.263378	0.999957	stable
ENSGALG00010014310	COL6A1	collagen type VI alpha 1 chain [Source:NCBI gene (formerly Entrezgene);Acc:396000]	7	0.310532	0.264148	0.999957	stable
ENSGALG00010015155	HMOX1	heme oxygenase 1 [Source:NCBI gene (formerly Entrezgene);Acc:396287]	1	0.320092	0.264336	0.999957	stable
ENSGALG00010023478	TAOK3	TAO kinase 3 [Source:NCBI gene (formerly Entrezgene);Acc:395499]	15	0.314677	0.264542	0.999957	stable
ENSGALG00010012405	MSRB3	methionine sulfoxide reductase B3 [Source:NCBI gene (formerly Entrezgene);Acc:417833]	1	0.311548	0.264591	0.999957	stable
ENSGALG00010016799	WDTC1	WD and tetratricopeptide repeats 1 [Source:HGNC Symbol;Acc:HGNC:29175]	23	-0.311498	0.264791	0.999957	stable
ENSGALG00010022323	DUSP29	dual specificity phosphatase 29 [Source:NCBI gene (formerly Entrezgene);Acc:423733]	6	-0.311534	0.264938	0.999957	stable
ENSGALG00010001465	TACC2	transforming acidic coiled-coil containing protein 2 [Source:HGNC Symbol;Acc:HGNC:11523]	6	0.311368	0.265067	0.999957	stable
ENSGALG00010011118	GMPR2	guanosine monophosphate reductase 2 [Source:NCBI gene (formerly Entrezgene);Acc:420842]	2	-0.311133	0.265168	0.999957	stable
ENSGALG00010018082	RAB11FIP3	RAB11 family interacting protein 3 [Source:HGNC Symbol;Acc:HGNC:17224]	14	-0.316275	0.265262	0.999957	stable
ENSGALG00010026023	THY1	Thy-1 cell surface antigen [Source:NCBI gene (formerly Entrezgene);Acc:378897]	24	0.312149	0.266322	0.999957	stable
ENSGALG00010023712	ARHGAP40	Rho GTPase activating protein 40 [Source:NCBI gene (formerly Entrezgene);Acc:419168]	20	0.312962	0.266596	0.999957	stable
ENSGALG00010015356			4	0.31978	0.266856	0.999957	stable
ENSGALG00010010706	SREBF2	sterol regulatory element binding transcription factor 2 [Source:HGNC Symbol;Acc:HGNC:11290]	1	-0.30994	0.266925	0.999957	stable
ENSGALG00010020246	ADAMTS9	ADAM metallopeptidase with thrombospondin type 1 motif 9 [Source:HGNC Symbol;Acc:HGNC:13202]	12	-0.318896	0.266986	0.999957	stable
ENSGALG00010012113	WDR47	WD repeat domain 47 [Source:HGNC Symbol;Acc:HGNC:29141]	8	0.319716	0.267227	0.999957	stable
ENSGALG00010023743	CD3D	CD3d molecule [Source:NCBI gene (formerly Entrezgene);Acc:396518]	24	0.319959	0.267466	0.999957	stable
ENSGALG00010029768	KCNJ2	Potassium inwardly rectifying channel subfamily J member 2 [Source:NCBI gene (formerly Entrezgene);Acc:396328]	18	0.314554	0.267672	0.999957	stable
ENSGALG00010008312	ZBTB18	zinc finger and BTB domain containing 18 [Source:HGNC Symbol;Acc:HGNC:13030]	3	-0.309305	0.268325	0.999957	stable
ENSGALG00010022695	PIK3IP1	phosphoinositide-3-kinase interacting protein 1 [Source:HGNC Symbol;Acc:HGNC:24942]	15	0.312585	0.26836	0.999957	stable
ENSGALG00010022421	CMKLR1	chemerin chemokine-like receptor 1 [Source:NCBI gene (formerly Entrezgene);Acc:425507]	15	0.316129	0.268423	0.999957	stable
ENSGALG00010021595	UBE3B	ubiquitin protein ligase E3B [Source:NCBI gene (formerly Entrezgene);Acc:776286]	15	-0.311378	0.268829	0.999957	stable
ENSGALG00010013281	BIRC8	baculoviral IAP repeat containing 8 [Source:NCBI gene (formerly Entrezgene);Acc:395280]	4	0.311478	0.268866	0.999957	stable
ENSGALG00010003960	ASPH	aspartate beta-hydroxylase [Source:HGNC Symbol;Acc:HGNC:757]	2	0.307552	0.268877	0.999957	stable
ENSGALG00010009019	ZNF513	zinc finger protein 513 [Source:HGNC Symbol;Acc:HGNC:26498]	3	-0.318156	0.268917	0.999957	stable
ENSGALG00010005861	MPC1L	mitochondrial pyruvate carrier 1-like [Source:NCBI gene (formerly Entrezgene);Acc:428592]	3	-0.30823	0.268935	0.999957	stable
ENSGALG00010024629			24	-0.31662	0.269209	0.999957	stable
ENSGALG00010013389	NAP1L1	nucleosome assembly protein 1 like 1 [Source:HGNC Symbol;Acc:HGNC:7637]	1	0.3077	0.270193	0.999957	stable
ENSGALG00010017766	DNAAF10	dynein axonemal assembly factor 10 [Source:NCBI gene (formerly Entrezgene);Acc:769534]	3	-0.310693	0.270815	0.999957	stable
ENSGALG00010026003	NECTIN1	nectin cell adhesion molecule 1 [Source:HGNC Symbol;Acc:HGNC:9706]	24	-0.309597	0.271009	0.999957	stable
ENSGALG00010013306	ARSB	arylsulfatase B [Source:HGNC Symbol;Acc:HGNC:714]	Z	0.318017	0.271022	0.999957	stable
ENSGALG00010029145	RC3H2	ring finger and CCCH-type domains 2 [Source:HGNC Symbol;Acc:HGNC:21461]	17	-0.31011	0.271218	0.999957	stable
ENSGALG00010002925	INTS6	integrator complex subunit 6 [Source:HGNC Symbol;Acc:HGNC:14879]	1	0.313164	0.271563	0.999957	stable
ENSGALG00010023187			27	-0.305731	0.271814	0.999957	stable
ENSGALG00010026643	YWHAH	tyrosine 3-monooxygenase/tryptophan 5-monooxygenase activation protein eta [Source:NCBI gene (formerly Entrezgene);Acc:416955]	15	0.30678	0.272203	0.999957	stable
ENSGALG00010009833	SOD3	superoxide dismutase 3 [Source:HGNC Symbol;Acc:HGNC:11181]	4	0.311494	0.272986	0.999957	stable
ENSGALG00010021717	SDC4	syndecan 4 [Source:NCBI gene (formerly Entrezgene);Acc:419184]	20	0.31629	0.273542	0.999957	stable
ENSGALG00010021229	GLO1	glyoxalase I [Source:HGNC Symbol;Acc:HGNC:4323]	3	-0.303911	0.274377	0.999957	stable
ENSGALG00010011947	THAP1	THAP domain containing 1 [Source:HGNC Symbol;Acc:HGNC:20856]	Z	-0.318611	0.27465	0.999957	stable
ENSGALG00010022253	ALPK3	alpha kinase 3 [Source:HGNC Symbol;Acc:HGNC:17574]	10	-0.30376	0.274872	0.999957	stable
ENSGALG00010013494	ASB1	ankyrin repeat and SOCS box containing 1 [Source:HGNC Symbol;Acc:HGNC:16011]	7	-0.304804	0.274896	0.999957	stable
ENSGALG00010003909	DNAJB1	DnaJ heat shock protein family (Hsp40) member B1 [Source:HGNC Symbol;Acc:HGNC:5270]	30	-0.308403	0.274956	0.999957	stable
ENSGALG00010015603			7	-0.304682	0.274961	0.999957	stable
ENSGALG00010004340	SLC4A4	solute carrier family 4 member 4 [Source:HGNC Symbol;Acc:HGNC:11030]	4	-0.312079	0.27502	0.999957	stable
ENSGALG00010024858	SLC25A39	solute carrier family 25 member 39 [Source:HGNC Symbol;Acc:HGNC:24279]	27	-0.308453	0.275328	0.999957	stable
ENSGALG00010014200	DCP1B	decapping mRNA 1B [Source:HGNC Symbol;Acc:HGNC:24451]	1	0.315791	0.275506	0.999957	stable
ENSGALG00010007721			Z	-0.312416	0.275583	0.999957	stable
ENSGALG00010028761	CTSS	cathepsin S [Source:NCBI gene (formerly Entrezgene);Acc:425657]	25	-0.305397	0.275676	0.999957	stable
ENSGALG00010020300	EHD4	EH domain containing 4 [Source:HGNC Symbol;Acc:HGNC:3245]	5	-0.308582	0.275822	0.999957	stable
ENSGALG00010016374	FRMD5	FERM domain containing 5 [Source:HGNC Symbol;Acc:HGNC:28214]	10	-0.304557	0.276068	0.999957	stable
ENSGALG00010023966	PEAK1	pseudopodium enriched atypical kinase 1 [Source:NCBI gene (formerly Entrezgene);Acc:100857260]	10	-0.306596	0.276199	0.999957	stable
ENSGALG00010017556	TOM1L2	target of myb1 like 2 membrane trafficking protein [Source:NCBI gene (formerly Entrezgene);Acc:416509]	14	0.309897	0.276311	0.999957	stable
ENSGALG00010019305	SNRNP27	small nuclear ribonucleoprotein U4/U6.U5 subunit 27 [Source:HGNC Symbol;Acc:HGNC:30240]	22	-0.305294	0.276952	0.999957	stable
ENSGALG00010018525	ST8SIA2	ST8 alpha-N-acetyl-neuraminide alpha-2,8-sialyltransferase 2 [Source:NCBI gene (formerly Entrezgene);Acc:414336]	10	0.30387	0.276961	0.999957	stable
ENSGALG00010029317	KPNA2	karyopherin subunit alpha 2 [Source:NCBI gene (formerly Entrezgene);Acc:417420]	18	-0.311135	0.277004	0.999957	stable
ENSGALG00010029203	ALDOC	aldolase, fructose-bisphosphate C [Source:NCBI gene (formerly Entrezgene);Acc:395492]	19	0.304759	0.27721	0.999957	stable
ENSGALG00010009600	LRRC17	leucine rich repeat containing 17 [Source:NCBI gene (formerly Entrezgene);Acc:395440]	1	0.305567	0.277211	0.999957	stable
ENSGALG00010000356			MU179258.1	0.310275	0.277438	0.999957	stable
ENSGALG00010012896	STK38L	serine/threonine kinase 38 like [Source:NCBI gene (formerly Entrezgene);Acc:418217]	1	-0.308177	0.277551	0.999957	stable
ENSGALG00010014949	AGO3	argonaute 3, RISC catalytic component [Source:NCBI gene (formerly Entrezgene);Acc:419628]	23	-0.316848	0.27812	0.999957	stable
ENSGALG00010024655	IGF2BP2	insulin like growth factor 2 mRNA binding protein 2 [Source:HGNC Symbol;Acc:HGNC:28867]	9	0.315875	0.278449	0.999957	stable
ENSGALG00010020625	SLC30A1	solute carrier family 30 member 1 [Source:NCBI gene (formerly Entrezgene);Acc:421377]	3	0.310875	0.278568	0.999957	stable
ENSGALG00010025508	PTTG1IP	PTTG1 interacting protein [Source:HGNC Symbol;Acc:HGNC:13524]	9	0.31181	0.278569	0.999957	stable
ENSGALG00010026775	BTG2	BTG anti-proliferation factor 2 [Source:HGNC Symbol;Acc:HGNC:1131]	26	-0.301737	0.278778	0.999957	stable
ENSGALG00010026588	CCND3	cyclin D3 [Source:NCBI gene (formerly Entrezgene);Acc:419928]	26	-0.306031	0.279432	0.999957	stable
ENSGALG00010022526	PPP1CA	protein phosphatase 1 catalytic subunit alpha [Source:HGNC Symbol;Acc:HGNC:9281]	5	-0.300941	0.279637	0.999957	stable
ENSGALG00010005420	DHRS4	dehydrogenase/reductase 4 [Source:NCBI gene (formerly Entrezgene);Acc:426247]	1	0.305209	0.279736	0.999957	stable
ENSGALG00010024893	ARL6IP4	ADP ribosylation factor like GTPase 6 interacting protein 4 [Source:NCBI gene (formerly Entrezgene);Acc:427695]	15	0.311815	0.279777	0.999957	stable
ENSGALG00010002693	MSC	musculin [Source:HGNC Symbol;Acc:HGNC:7321]	2	-0.30715	0.279872	0.999957	stable
ENSGALG00010016865	CFAP36	cilia and flagella associated protein 36 [Source:NCBI gene (formerly Entrezgene);Acc:421209]	3	0.312079	0.280776	0.999957	stable
ENSGALG00010003019	TAPBP	TAP binding protein [Source:NCBI gene (formerly Entrezgene);Acc:417048]	16	-0.303664	0.280806	0.999957	stable
ENSGALG00010012100	UBE2F	ubiquitin conjugating enzyme E2 F (putative) [Source:NCBI gene (formerly Entrezgene);Acc:424015]	7	-0.301036	0.280976	0.999957	stable
ENSGALG00010001363	HIBADH	3-hydroxyisobutyrate dehydrogenase [Source:NCBI gene (formerly Entrezgene);Acc:420632]	2	-0.30047	0.281134	0.999957	stable
ENSGALG00010011916	MCAT	malonyl-CoA-acyl carrier protein transacylase [Source:HGNC Symbol;Acc:HGNC:29622]	1	-0.309365	0.28127	0.999957	stable
ENSGALG00010013332	LUM	lumican [Source:NCBI gene (formerly Entrezgene);Acc:417891]	1	0.299985	0.281273	0.999957	stable
ENSGALG00010018854	LYSMD4	LysM domain containing 4 [Source:HGNC Symbol;Acc:HGNC:26571]	10	0.303919	0.281574	0.999957	stable
ENSGALG00010024928	THAP4	THAP domain containing 4 [Source:HGNC Symbol;Acc:HGNC:23187]	9	-0.301698	0.28194	0.999957	stable
ENSGALG00010005457	SEMA3D	semaphorin 3D [Source:NCBI gene (formerly Entrezgene);Acc:396332]	1	-0.312602	0.281951	0.999957	stable
ENSGALG00010017805	DPP8	dipeptidyl peptidase 8 [Source:HGNC Symbol;Acc:HGNC:16490]	10	-0.301175	0.282375	0.999957	stable
ENSGALG00010016647	EGR1	early growth response 1 [Source:NCBI gene (formerly Entrezgene);Acc:373931]	13	-0.300892	0.282746	0.999957	stable
ENSGALG00010002722	TRIM7.1	tripartite motif containing 7.1 [Source:NCBI gene (formerly Entrezgene);Acc:417040]	16	-0.301429	0.283022	0.999957	stable
ENSGALG00010009257			7	0.305447	0.283094	0.999957	stable
ENSGALG00010021075	DHRS3	dehydrogenase/reductase 3 [Source:NCBI gene (formerly Entrezgene);Acc:419480]	21	0.309281	0.283281	0.999957	stable
ENSGALG00010023668	RCN1	reticulocalbin 1 [Source:HGNC Symbol;Acc:HGNC:9934]	5	-0.29997	0.283754	0.999957	stable
ENSGALG00010028849			17	0.298623	0.283788	0.999957	stable
ENSGALG00010027007			8	0.307494	0.284027	0.999957	stable
ENSGALG00010008184	PQLC1	solute carrier family 66 member 2 [Source:HGNC Symbol;Acc:HGNC:26188]	2	0.307255	0.284541	0.999957	stable
ENSGALG00010012830	ARRDC3	arrestin domain containing 3 [Source:HGNC Symbol;Acc:HGNC:29263]	Z	0.302255	0.284579	0.999957	stable
ENSGALG00010008424	PPIP5K2	diphosphoinositol pentakisphosphate kinase 2 [Source:HGNC Symbol;Acc:HGNC:29035]	Z	0.306259	0.284748	0.999957	stable
ENSGALG00010021072	PRKACB		8	-0.298706	0.285124	0.999957	stable
ENSGALG00010017693	MTFMT	mitochondrial methionyl-tRNA formyltransferase [Source:HGNC Symbol;Acc:HGNC:29666]	10	0.31019	0.285132	0.999957	stable
ENSGALG00010008221			4	-0.306344	0.285494	0.999957	stable
ENSGALG00010022809	MYO1E	myosin IE [Source:HGNC Symbol;Acc:HGNC:7599]	10	-0.309635	0.285563	0.999957	stable
ENSGALG00010002430	NUMA1	nuclear mitotic apparatus protein 1 [Source:NCBI gene (formerly Entrezgene);Acc:768717]	1	-0.297884	0.285597	0.999957	stable
ENSGALG00010024994	NDUFB4	NADH:ubiquinone oxidoreductase subunit B4 [Source:HGNC Symbol;Acc:HGNC:7699]	1	-0.297594	0.285622	0.999957	stable
ENSGALG00010022238	COMTD1	catechol-O-methyltransferase domain containing 1 [Source:HGNC Symbol;Acc:HGNC:26309]	6	0.302354	0.285633	0.999957	stable
ENSGALG00010007569	GPR89A	G protein-coupled receptor 89A [Source:NCBI gene (formerly Entrezgene);Acc:418459]	1	0.308748	0.285702	0.999957	stable
ENSGALG00010027372	PIK3C2B	phosphatidylinositol-4-phosphate 3-kinase catalytic subunit type 2 beta [Source:HGNC Symbol;Acc:HGNC:8972]	26	-0.301545	0.285885	0.999957	stable
ENSGALG00010019110	MBD4	methyl-CpG binding domain 4, DNA glycosylase [Source:NCBI gene (formerly Entrezgene);Acc:395428]	12	-0.306656	0.28628	0.999957	stable
ENSGALG00010019865			5	-0.306715	0.286323	0.999957	stable
ENSGALG00010019641	CAPN11	calpain 11 [Source:NCBI gene (formerly Entrezgene);Acc:396240]	3	0.296927	0.286376	0.999957	stable
ENSGALG00010012339	WNK1	WNK lysine deficient protein kinase 1 [Source:HGNC Symbol;Acc:HGNC:14540]	1	-0.298411	0.286686	0.999957	stable
ENSGALG00010024587			11	0.304178	0.286694	0.999957	stable
ENSGALG00010012809	RHOBTB3	Rho related BTB domain containing 3 [Source:HGNC Symbol;Acc:HGNC:18757]	Z	-0.302721	0.286764	0.999957	stable
ENSGALG00010015057	LAS1L	LAS1 like ribosome biogenesis factor [Source:HGNC Symbol;Acc:HGNC:25726]	4	-0.300926	0.286818	0.999957	stable
ENSGALG00010009477	ZNF365	zinc finger protein 365 [Source:NCBI gene (formerly Entrezgene);Acc:423658]	6	-0.307747	0.287124	0.999957	stable
ENSGALG00010022533	TMEM119	transmembrane protein 119 [Source:HGNC Symbol;Acc:HGNC:27884]	15	-0.302832	0.287235	0.999957	stable
ENSGALG00010028528	UHRF1	ubiquitin like with PHD and ring finger domains 1 [Source:HGNC Symbol;Acc:HGNC:12556]	28	-0.307397	0.287468	0.999957	stable
ENSGALG00010025590	HRAS	HRas proto-onco, GTPase [Source:NCBI gene (formerly Entrezgene);Acc:396229]	5	0.296175	0.288559	0.999957	stable
ENSGALG00010017703	RPS6KA5	ribosomal protein S6 kinase A5 [Source:NCBI gene (formerly Entrezgene);Acc:423408]	5	0.303117	0.288605	0.999957	stable
ENSGALG00010013170	COL3A1	collagen type III alpha 1 chain [Source:NCBI gene (formerly Entrezgene);Acc:396340]	7	0.294344	0.289547	0.999957	stable
ENSGALG00010024802	CD59	CD59 molecule [Source:NCBI gene (formerly Entrezgene);Acc:423148]	5	0.296662	0.289652	0.999957	stable
ENSGALG00010020705	EXOSC1	exosome component 1 [Source:HGNC Symbol;Acc:HGNC:17286]	6	-0.298772	0.289787	0.999957	stable
ENSGALG00010017803			4	-0.297772	0.289862	0.999957	stable
ENSGALG00010006131			4	0.307772	0.289892	0.999957	stable
ENSGALG00010023871	UQCRFS1	ubiquinol-cytochrome c reductase, Rieske iron-sulfur polypeptide 1 [Source:NCBI gene (formerly Entrezgene);Acc:415752]	11	-0.294555	0.290048	0.999957	stable
ENSGALG00010026011	GJC2	gap junction protein gamma 2 [Source:NCBI gene (formerly Entrezgene);Acc:420397]	2	-0.30487	0.290114	0.999957	stable
ENSGALG00010008910	TRIB1	tribbles pseudokinase 1 [Source:HGNC Symbol;Acc:HGNC:16891]	2	-0.298717	0.290149	0.999957	stable
ENSGALG00010011681	MAP1B	microtubule associated protein 1B [Source:HGNC Symbol;Acc:HGNC:6836]	Z	0.302826	0.290157	0.999957	stable
ENSGALG00010003295	IAH1	isoamyl acetate-hydrolyzing esterase 1 homolog [Source:NCBI gene (formerly Entrezgene);Acc:421930]	3	-0.297997	0.2908	0.999957	stable
ENSGALG00010008407	GNAI1	G protein subunit alpha i1 [Source:NCBI gene (formerly Entrezgene);Acc:396368]	1	0.300955	0.290946	0.999957	stable
ENSGALG00010024021	IGLL1	immunoglobulin lambda-like polypeptide 1 [Source:NCBI gene (formerly Entrezgene);Acc:416928]	15	0.29407	0.291022	0.999957	stable
ENSGALG00010023213	FCSK	fucose kinase [Source:HGNC Symbol;Acc:HGNC:29500]	11	0.306419	0.291365	0.999957	stable
ENSGALG00010021211	FEN1	flap structure-specific endonuclease 1 [Source:NCBI gene (formerly Entrezgene);Acc:769677]	5	-0.307351	0.291579	0.999957	stable
ENSGALG00010003317	LYRM2	LYR motif containing 2 [Source:NCBI gene (formerly Entrezgene);Acc:421812]	3	0.303631	0.291654	0.999957	stable
ENSGALG00010016400			4	-0.293261	0.291746	0.999957	stable
ENSGALG00010018397	FAM173A	family with sequence similarity 173 member A [Source:NCBI gene (formerly Entrezgene);Acc:416404]	14	0.295971	0.292514	0.999957	stable
ENSGALG00010007252	NFATC1	nuclear factor of activated T cells 1 [Source:HGNC Symbol;Acc:HGNC:7775]	2	-0.295099	0.292582	0.999957	stable
ENSGALG00010020164	C6H10ORF71	chromosome 10 open reading frame 71 [Source:HGNC Symbol;Acc:HGNC:26973]	6	-0.292631	0.292902	0.999957	stable
ENSGALG00010012431	LAMP2	lysosomal associated membrane protein 2 [Source:NCBI gene (formerly Entrezgene);Acc:414800]	4	0.293888	0.292935	0.999957	stable
ENSGALG00010013040	SLC25A43	solute carrier family 25 member 43 [Source:HGNC Symbol;Acc:HGNC:30557]	4	-0.301265	0.292953	0.999957	stable
ENSGALG00010005963	UGCG	UDP-glucose ceramide glucosyltransferase [Source:HGNC Symbol;Acc:HGNC:12524]	Z	-0.298804	0.293126	0.999957	stable
ENSGALG00010027497	KCNT1	potassium sodium-activated channel subfamily T member 1 [Source:NCBI gene (formerly Entrezgene);Acc:395248]	17	-0.29917	0.29332	0.999957	stable
ENSGALG00010005531	SUSD1	sushi domain containing 1 [Source:HGNC Symbol;Acc:HGNC:25413]	Z	0.300111	0.293382	0.999957	stable
ENSGALG00010016412	TMSB15B	thymosin beta 15B [Source:NCBI gene (formerly Entrezgene);Acc:100502566]	4	0.292885	0.293799	0.999957	stable
ENSGALG00010021474	PPFIBP2	PPFIA binding protein 2 [Source:HGNC Symbol;Acc:HGNC:9250]	5	0.298045	0.293923	0.999957	stable
ENSGALG00010010786	NABP1	nucleic acid binding protein 1 [Source:HGNC Symbol;Acc:HGNC:26232]	7	-0.297669	0.294182	0.999957	stable
ENSGALG00010017604	GATM	glycine amidinotransferase [Source:HGNC Symbol;Acc:HGNC:4175]	10	0.292119	0.294773	0.999957	stable
ENSGALG00010027975	IQSEC1	IQ motif and Sec7 domain ArfGEF 1 [Source:HGNC Symbol;Acc:HGNC:29112]	12	0.303914	0.295701	0.999957	stable
ENSGALG00010017589	ATPAF2	ATP synthase mitochondrial F1 complex assembly factor 2 [Source:HGNC Symbol;Acc:HGNC:18802]	14	-0.301655	0.295951	0.999957	stable
ENSGALG00010008995	ECD	ecdysoneless cell cycle regulator [Source:NCBI gene (formerly Entrezgene);Acc:423638]	6	-0.30527	0.296236	0.999957	stable
ENSGALG00010021444	ATG9A	autophagy related 9A [Source:NCBI gene (formerly Entrezgene);Acc:425722]	7	-0.292469	0.296608	0.999957	stable
ENSGALG00010001525	EEF1A1	eukaryotic translation elongation factor 1 alpha 1 [Source:NCBI gene (formerly Entrezgene);Acc:373963]	3	0.289786	0.297166	0.999957	stable
ENSGALG00010025039	CEBPA	CCAAT/enhancer binding protein alpha [Source:NCBI gene (formerly Entrezgene);Acc:427549]	11	-0.297765	0.298273	0.999957	stable
ENSGALG00010027984	ARHGAP45	Rho GTPase activating protein 45 [Source:NCBI gene (formerly Entrezgene);Acc:420102]	28	0.296499	0.298595	0.999957	stable
ENSGALG00010014018	DPYSL3	dihydropyrimidinase like 3 [Source:NCBI gene (formerly Entrezgene);Acc:395154]	13	0.292715	0.298628	0.999957	stable
ENSGALG00010018490	NME3	NME/NM23 nucleoside diphosphate kinase 3 [Source:NCBI gene (formerly Entrezgene);Acc:416399]	14	-0.294324	0.299401	0.999957	stable
ENSGALG00010017583	MTHFD1	methylenetetrahydrofolate dehydrogenase, cyclohydrolase and formyltetrahydrofolate synthetase 1 [Source:NCBI gene (formerly Entrezgene);Acc:423508]	5	0.295633	0.300002	0.999957	stable
ENSGALG00010021721	TP53I11	tumor protein p53 inducible protein 11 [Source:NCBI gene (formerly Entrezgene);Acc:426399]	5	-0.292919	0.300148	0.999957	stable
ENSGALG00010016894	BTBD7	BTB domain containing 7 [Source:HGNC Symbol;Acc:HGNC:18269]	5	-0.2935	0.300338	0.999957	stable
ENSGALG00010013129	RASSF3	Ras association domain family member 3 [Source:NCBI gene (formerly Entrezgene);Acc:417828]	1	-0.288862	0.300859	0.999957	stable
ENSGALG00010022124			7	0.29609	0.301256	0.999957	stable
ENSGALG00010005487			2	0.294216	0.301435	0.999957	stable
ENSGALG00010001910	FAM53B	family with sequence similarity 53 member B [Source:HGNC Symbol;Acc:HGNC:28968]	6	0.295388	0.301569	0.999957	stable
ENSGALG00010000008			MT	0.297129	0.301742	0.999957	stable
ENSGALG00010005236	TMTC4	transmembrane O-mannosyltransferase targeting cadherins 4 [Source:HGNC Symbol;Acc:HGNC:25904]	1	-0.293938	0.301834	0.999957	stable
ENSGALG00010027965	ACAD9	acyl-CoA dehydrogenase family member 9 [Source:NCBI gene (formerly Entrezgene);Acc:415974]	12	0.28752	0.30292	0.999957	stable
ENSGALG00010014367	OPHN1	oligophrenin 1 [Source:HGNC Symbol;Acc:HGNC:8148]	4	0.292792	0.303219	0.999957	stable
ENSGALG00010015180	PITHD1	PITH domain containing 1 [Source:HGNC Symbol;Acc:HGNC:25022]	23	0.293036	0.303227	0.999957	stable
ENSGALG00010007214	MTHFSD	methenyltetrahydrofolate synthetase domain containing [Source:HGNC Symbol;Acc:HGNC:25778]	11	-0.294969	0.303296	0.999957	stable
ENSGALG00010015693	COA5	cytochrome c oxidase assembly factor 5 [Source:NCBI gene (formerly Entrezgene);Acc:769722]	1	-0.288592	0.303375	0.999957	stable
ENSGALG00010022824	PUS1	pseudouridine synthase 1 [Source:HGNC Symbol;Acc:HGNC:15508]	15	0.294622	0.30347	0.999957	stable
ENSGALG00010008455	FKBP1B	FK506 binding protein 1B [Source:NCBI gene (formerly Entrezgene);Acc:395254]	3	0.291346	0.30372	0.999957	stable
ENSGALG00010023821	KANK4	KN motif and ankyrin repeat domains 4 [Source:HGNC Symbol;Acc:HGNC:27263]	8	0.29248	0.303836	0.999957	stable
ENSGALG00010019232	SOS2	SOS Ras/Rho guanine nucleotide exchange factor 2 [Source:HGNC Symbol;Acc:HGNC:11188]	5	-0.287984	0.303863	0.999957	stable
ENSGALG00010003921	COLEC12	collectin subfamily member 12 [Source:NCBI gene (formerly Entrezgene);Acc:421061]	2	0.287465	0.304329	0.999957	stable
ENSGALG00010017089	CRTAP	cartilage associated protein [Source:NCBI gene (formerly Entrezgene);Acc:395992]	2	0.290281	0.305009	0.999957	stable
ENSGALG00010022082	TGFBR3	transforming growth factor beta receptor 3 [Source:NCBI gene (formerly Entrezgene);Acc:374251]	8	0.286602	0.305261	0.999957	stable
ENSGALG00010015817			1	-0.295853	0.305347	0.999957	stable
ENSGALG00010021087	THBS1	thrombospondin 1 [Source:NCBI gene (formerly Entrezgene);Acc:373987]	5	0.28872	0.305576	0.999957	stable
ENSGALG00010012624	PDGFB	platelet derived growth factor subunit B [Source:NCBI gene (formerly Entrezgene);Acc:374128]	1	-0.29683	0.305746	0.999957	stable
ENSGALG00010024524	TMEM41A	transmembrane protein 41A [Source:NCBI gene (formerly Entrezgene);Acc:424875]	9	-0.289663	0.305801	0.999957	stable
ENSGALG00010008020	COA6	cytochrome c oxidase assembly factor 6 [Source:HGNC Symbol;Acc:HGNC:18025]	3	-0.289305	0.306119	0.999957	stable
ENSGALG00010023392	TPI1	triosephosphate isomerase 1 [Source:NCBI gene (formerly Entrezgene);Acc:396435]	1	-0.284287	0.306289	0.999957	stable
ENSGALG00010027982	ENTPD2	ectonucleoside triphosphate diphosphohydrolase 2 [Source:NCBI gene (formerly Entrezgene);Acc:395797]	17	0.285976	0.306638	0.999957	stable
ENSGALG00010027124	IP6K2	inositol hexakisphosphate kinase 2 [Source:NCBI gene (formerly Entrezgene);Acc:416010]	12	0.291424	0.306734	0.999957	stable
ENSGALG00010024205	ANKRD13D	ankyrin repeat domain 13D [Source:HGNC Symbol;Acc:HGNC:27880]	5	0.29174	0.306861	0.999957	stable
ENSGALG00010027898	TASOR	transcription activation suppressor [Source:HGNC Symbol;Acc:HGNC:30314]	12	0.290133	0.307454	0.999957	stable
ENSGALG00010013846	YIPF7	Yip1 domain family member 7 [Source:NCBI gene (formerly Entrezgene);Acc:422774]	4	-0.284176	0.309073	0.999957	stable
ENSGALG00010016881	C1QB	complement C1q B chain [Source:HGNC Symbol;Acc:HGNC:1242]	21	-0.288758	0.309378	0.999957	stable
ENSGALG00010029531	CEP131	centrosomal protein 131 [Source:HGNC Symbol;Acc:HGNC:29511]	18	0.292914	0.310155	0.999957	stable
ENSGALG00010008240	RCAN2	regulator of calcineurin 2 [Source:HGNC Symbol;Acc:HGNC:3041]	3	0.290011	0.310158	0.999957	stable
ENSGALG00010024693	ANXA2	annexin A2 [Source:NCBI gene (formerly Entrezgene);Acc:396297]	10	0.282494	0.310279	0.999957	stable
ENSGALG00010001300	MRPL49	mitochondrial ribosomal protein L49 [Source:HGNC Symbol;Acc:HGNC:1176]	JAENSK010000484.1	0.287512	0.310349	0.999957	stable
ENSGALG00010017449	TRMT6	tRNA methyltransferase 6 [Source:NCBI gene (formerly Entrezgene);Acc:421313]	3	0.294777	0.31046	0.999957	stable
ENSGALG00010003680	TRAPPC5	trafficking protein particle complex 5 [Source:NCBI gene (formerly Entrezgene);Acc:100858483]	30	0.287828	0.310542	0.999957	stable
ENSGALG00010023377	OSER1	oxidative stress responsive serine rich 1 [Source:NCBI gene (formerly Entrezgene);Acc:419203]	20	-0.286925	0.310959	0.999957	stable
ENSGALG00010000146	ACADM	acyl-CoA dehydrogenase medium chain [Source:HGNC Symbol;Acc:HGNC:89]	JAENSK010000631.1	0.290958	0.311474	0.999957	stable
ENSGALG00010026078	UBE2E3	ubiquitin conjugating enzyme E2 E3 [Source:NCBI gene (formerly Entrezgene);Acc:424122]	7	-0.285518	0.311523	0.999957	stable
ENSGALG00010028642	APH1A	aph-1 homolog A, gamma-secretase subunit [Source:HGNC Symbol;Acc:HGNC:29509]	25	0.289655	0.31153	0.999957	stable
ENSGALG00010003017	PGM3	phosphoglucomutase 3 [Source:HGNC Symbol;Acc:HGNC:8907]	3	0.292252	0.311552	0.999957	stable
ENSGALG00010027955			25	0.293511	0.312717	0.999957	stable
ENSGALG00010008429	IGFBP3	insulin like growth factor binding protein 3 [Source:HGNC Symbol;Acc:HGNC:5472]	2	-0.282515	0.313132	0.999957	stable
ENSGALG00010000724	OBI1	ORC ubiquitin ligase 1 [Source:HGNC Symbol;Acc:HGNC:20308]	1	0.293443	0.313457	0.999957	stable
ENSGALG00010015989	ENAH	ENAH actin regulator [Source:NCBI gene (formerly Entrezgene);Acc:374180]	3	0.2831	0.31346	0.999957	stable
ENSGALG00010004116	SPRY1	sprouty RTK signaling antagonist 1 [Source:NCBI gene (formerly Entrezgene);Acc:395583]	4	0.283768	0.313878	0.999957	stable
ENSGALG00010023942	NEGR1	neuronal growth regulator 1 [Source:NCBI gene (formerly Entrezgene);Acc:395662]	8	0.286328	0.314116	0.999957	stable
ENSGALG00010008086	RHPN1	rhophilin Rho GTPase binding protein 1 [Source:HGNC Symbol;Acc:HGNC:19973]	2	-0.283972	0.314281	0.999957	stable
ENSGALG00010005247	THAP8	THAP domain containing 7 [Source:HGNC Symbol;Acc:HGNC:23190]	31	-0.281963	0.314532	0.999957	stable
ENSGALG00010012447	COPS8	COP9 signalosome subunit 8 [Source:NCBI gene (formerly Entrezgene);Acc:424020]	7	-0.281389	0.314552	0.999957	stable
ENSGALG00010025644			26	-0.286808	0.314797	0.999957	stable
ENSGALG00010026325	TMEM69	transmembrane protein 69 [Source:NCBI gene (formerly Entrezgene);Acc:424604]	8	-0.283892	0.314948	0.999957	stable
ENSGALG00010004451	CLDND1	claudin domain containing 1 [Source:NCBI gene (formerly Entrezgene);Acc:418357]	1	0.284318	0.314974	0.999957	stable
ENSGALG00010010077	CCT8	chaperonin containing TCP1 subunit 8 [Source:NCBI gene (formerly Entrezgene);Acc:418486]	1	-0.279956	0.31521	0.999957	stable
ENSGALG00010018752	PLS3	plastin 3 [Source:NCBI gene (formerly Entrezgene);Acc:422222]	4	0.280425	0.315235	0.999957	stable
ENSGALG00010021025	CUEDC2	CUE domain containing 2 [Source:NCBI gene (formerly Entrezgene);Acc:423761]	6	-0.283905	0.315432	0.999957	stable
ENSGALG00010012601	TUBA8A	tubulin alpha 8A [Source:NCBI gene (formerly Entrezgene);Acc:418166]	1	-0.280867	0.315514	0.999957	stable
ENSGALG00010025414	MMP2	matrix metallopeptidase 2 [Source:NCBI gene (formerly Entrezgene);Acc:386583]	11	0.279291	0.315632	0.999957	stable
ENSGALG00010024326	KLHL24	kelch like family member 24 [Source:NCBI gene (formerly Entrezgene);Acc:424763]	9	0.281512	0.316295	0.999957	stable
ENSGALG00010023603	C1S	complement C1s [Source:NCBI gene (formerly Entrezgene);Acc:418294]	1	-0.282044	0.316847	0.999957	stable
ENSGALG00010017098	DAAM1	dishevelled associated activator of morphosis 1 [Source:NCBI gene (formerly Entrezgene);Acc:423532]	5	-0.288928	0.316863	0.999957	stable
ENSGALG00010009015	TMEM231	transmembrane protein 231 [Source:NCBI gene (formerly Entrezgene);Acc:425108]	11	0.288593	0.317171	0.999957	stable
ENSGALG00010027383	ASS1	argininosuccinate synthase 1 [Source:NCBI gene (formerly Entrezgene);Acc:417185]	17	-0.286564	0.317203	0.999957	stable
ENSGALG00010001307	CALU	calumenin [Source:HGNC Symbol;Acc:HGNC:1458]	JAENSK010000002.1	0.28051	0.317563	0.999957	stable
ENSGALG00010002634	RGN	regucalcin [Source:NCBI gene (formerly Entrezgene);Acc:395480]	1	0.283881	0.317595	0.999957	stable
ENSGALG00010001454	VEGFD	vascular endothelial growth factor D [Source:NCBI gene (formerly Entrezgene);Acc:395255]	1	0.288978	0.318187	0.999957	stable
ENSGALG00010012293	SRGAP1	SLIT-ROBO Rho GTPase activating protein 1 [Source:NCBI gene (formerly Entrezgene);Acc:417821]	1	-0.28206	0.318872	0.999957	stable
ENSGALG00010005724	PROSER2	proline and serine rich 2 [Source:HGNC Symbol;Acc:HGNC:23728]	1	0.287879	0.319281	0.999957	stable
ENSGALG00010017390	DDX24	DEAD-box helicase 24 [Source:HGNC Symbol;Acc:HGNC:13266]	5	0.286427	0.319925	0.999957	stable
ENSGALG00010017664	MARK1		3	-0.29018	0.320087	0.999957	stable
ENSGALG00010019001	ALDH1A3	aldehyde dehydrogenase 1 family member A3 [Source:NCBI gene (formerly Entrezgene);Acc:395389]	10	0.279571	0.320337	0.999957	stable
ENSGALG00010012588	PEX26	peroxisomal biogenesis factor 26 [Source:HGNC Symbol;Acc:HGNC:22965]	1	-0.288644	0.320515	0.999957	stable
ENSGALG00010027076	VDHAP	fatty acid amide hydrolase [Source:NCBI gene (formerly Entrezgene);Acc:395824]	8	-0.286929	0.320699	0.999957	stable
ENSGALG00010004754			2	-0.283089	0.320866	0.999957	stable
ENSGALG00010023762	BBS5	Bardet-Biedl syndrome 5 [Source:NCBI gene (formerly Entrezgene);Acc:424165]	7	0.27586	0.321069	0.999957	stable
ENSGALG00010005871	EGLN3	egl-9 family hypoxia inducible factor 3 [Source:HGNC Symbol;Acc:HGNC:14661]	5	-0.279038	0.321096	0.999957	stable
ENSGALG00010004000			35	0.286644	0.321105	0.999957	stable
ENSGALG00010024616	ARVCF	armadillo repeat deleted in velocardiofacial syndrome [Source:NCBI gene (formerly Entrezgene);Acc:395119]	15	-0.282075	0.321417	0.999957	stable
ENSGALG00010019049	POLD2	DNA polymerase delta 2, accessory subunit [Source:HGNC Symbol;Acc:HGNC:9176]	22	0.286237	0.32178	0.999957	stable
ENSGALG00010000443	TBX3	T-box 3 [Source:NCBI gene (formerly Entrezgene);Acc:374202]	15	-0.284661	0.321904	0.999957	stable
ENSGALG00010023447	C12orf57	C12orf57 homolog [Source:NCBI gene (formerly Entrezgene);Acc:771099]	1	0.277764	0.322146	0.999957	stable
ENSGALG00010025659	COBLL1	cordon-bleu WH2 repeat protein like 1 [Source:HGNC Symbol;Acc:HGNC:23571]	7	-0.283651	0.322271	0.999957	stable
ENSGALG00010017518	PEMT	phosphatidylethanolamine N-methyltransferase [Source:NCBI gene (formerly Entrezgene);Acc:416508]	14	-0.277649	0.322315	0.999957	stable
ENSGALG00010028111	TRUB2	TruB pseudouridine synthase family member 2 [Source:HGNC Symbol;Acc:HGNC:17170]	17	0.286803	0.322376	0.999957	stable
ENSGALG00010005966	PLXDC2	plexin domain containing 2 [Source:HGNC Symbol;Acc:HGNC:21013]	2	0.283215	0.322441	0.999957	stable
ENSGALG00010018524	SEC22A	SEC22 homolog A, vesicle trafficking protein [Source:NCBI gene (formerly Entrezgene);Acc:424250]	7	-0.279923	0.322526	0.999957	stable
ENSGALG00010007970	SPRTN	SprT-like N-terminal domain [Source:HGNC Symbol;Acc:HGNC:25356]	3	-0.279465	0.322761	0.999957	stable
ENSGALG00010015946	TLE4	transducin like enhancer of split 4 [Source:NCBI gene (formerly Entrezgene);Acc:374080]	Z	0.284763	0.323087	0.999957	stable
ENSGALG00010029576	ATP2A3	ATPase sarcoplasmic/endoplasmic reticulum Ca2+ transporting 3 [Source:NCBI gene (formerly Entrezgene);Acc:395707]	19	0.278011	0.323616	0.999957	stable
ENSGALG00010010267	CCSER2	coiled-coil serine rich protein 2 [Source:NCBI gene (formerly Entrezgene);Acc:423606]	6	-0.282554	0.323738	0.999957	stable
ENSGALG00010027161	C4BPG	complement component 4 binding protein, GPI-anchored [Source:NCBI gene (formerly Entrezgene);Acc:419853]	26	-0.279503	0.324285	0.999957	stable
ENSGALG00010023274	ZBTB38	zinc finger and BTB domain containing 38 [Source:HGNC Symbol;Acc:HGNC:26636]	9	0.279765	0.3253	0.999957	stable
ENSGALG00010016917	METTL6	methyltransferase 6, methylcytidine [Source:HGNC Symbol;Acc:HGNC:28343]	2	-0.275894	0.326024	0.999957	stable
ENSGALG00010014573	CEBPB	CCAAT/enhancer binding protein beta [Source:NCBI gene (formerly Entrezgene);Acc:396185]	20	0.278371	0.326151	0.999957	stable
ENSGALG00010007143	CKMT2	creatine kinase, mitochondrial 2 [Source:NCBI gene (formerly Entrezgene);Acc:396508]	Z	-0.272806	0.326366	0.999957	stable
ENSGALG00010021723	COPS3	COP9 signalosome subunit 3 [Source:NCBI gene (formerly Entrezgene);Acc:416504]	14	-0.273053	0.327063	0.999957	stable
ENSGALG00010027892	SHE	Src homology 2 domain containing E [Source:HGNC Symbol;Acc:HGNC:27004]	25	-0.281824	0.327419	0.999957	stable
ENSGALG00010006076	PODXL	podocalyxin like [Source:NCBI gene (formerly Entrezgene);Acc:395755]	1	-0.273786	0.327909	0.999957	stable
ENSGALG00010016541	UBE2J2	ubiquitin conjugating enzyme E2 J2 [Source:HGNC Symbol;Acc:HGNC:19268]	21	-0.273985	0.327938	0.999957	stable
ENSGALG00010002628	TRIM7.2	tripartite motif containing 7.2 [Source:NCBI gene (formerly Entrezgene);Acc:425772]	16	-0.27451	0.32796	0.999957	stable
ENSGALG00010022806	SPPL3	signal peptide peptidase like 3 [Source:HGNC Symbol;Acc:HGNC:30424]	15	0.282757	0.328138	0.999957	stable
ENSGALG00010010762	MRPL39	mitochondrial ribosomal protein L39 [Source:HGNC Symbol;Acc:HGNC:14027]	1	-0.277813	0.32869	0.999957	stable
ENSGALG00010027171	ATG9B	autophagy related 9B [Source:HGNC Symbol;Acc:HGNC:21899]	2	-0.274228	0.32878	0.999957	stable
ENSGALG00010027908	PBXIP1	PBX homeobox interacting protein 1 [Source:HGNC Symbol;Acc:HGNC:21199]	25	0.27328	0.328983	0.999957	stable
ENSGALG00010013621	PDGFRA	platelet-derived growth factor receptor, alpha polypeptide [Source:NCBI gene (formerly Entrezgene);Acc:395509]	4	0.272993	0.329236	0.999957	stable
ENSGALG00010003246	VWA8	von Willebrand factor A domain containing 8 [Source:HGNC Symbol;Acc:HGNC:29071]	1	0.275743	0.329502	0.999957	stable
ENSGALG00010025637	C6orf89	C6orf89 homolog [Source:NCBI gene (formerly Entrezgene);Acc:419817]	26	0.280979	0.329829	0.999957	stable
ENSGALG00010012250	NANS	N-acetylneuraminate synthase [Source:NCBI gene (formerly Entrezgene);Acc:427283]	Z	-0.27679	0.330022	0.999957	stable
ENSGALG00010010352	PCASP1	MALT1 paracaspase [Source:HGNC Symbol;Acc:HGNC:6819]	Z	0.277387	0.331158	0.999957	stable
ENSGALG00010004241	PREX2	phosphatidylinositol-3,4,5-trisphosphate dependent Rac exchange factor 2 [Source:HGNC Symbol;Acc:HGNC:22950]	2	-0.282503	0.331359	0.999957	stable
ENSGALG00010025271	RNF34	ring finger protein 34 [Source:NCBI gene (formerly Entrezgene);Acc:416843]	15	-0.273543	0.331386	0.999957	stable
ENSGALG00010023714	EIF3M	eukaryotic translation initiation factor 3 subunit M [Source:NCBI gene (formerly Entrezgene);Acc:421602]	5	0.270926	0.331427	0.999957	stable
ENSGALG00010016562	GLIS2	GLIS family zinc finger 2 [Source:HGNC Symbol;Acc:HGNC:29450]	14	-0.281314	0.331818	0.999957	stable
ENSGALG00010004757	TRMT10A	tRNA methyltransferase 10A [Source:HGNC Symbol;Acc:HGNC:28403]	4	0.275214	0.332259	0.999957	stable
ENSGALG00010014824	ANXA6	annexin A6 [Source:NCBI gene (formerly Entrezgene);Acc:395481]	13	0.269615	0.332511	0.999957	stable
ENSGALG00010029224	FAM222B	family with sequence similarity 222 member B [Source:NCBI gene (formerly Entrezgene);Acc:417578]	19	-0.281545	0.332524	0.999957	stable
ENSGALG00010029895	FASN	fatty acid synthase [Source:NCBI gene (formerly Entrezgene);Acc:396061]	18	-0.273361	0.332679	0.999957	stable
ENSGALG00010019921	CALM2	calmodulin 2 [Source:NCBI gene (formerly Entrezgene);Acc:395855]	3	-0.269144	0.33291	0.999957	stable
ENSGALG00010021266	COQ5	coenzyme Q5, methyltransferase [Source:NCBI gene (formerly Entrezgene);Acc:416975]	15	-0.275105	0.333041	0.999957	stable
ENSGALG00010027217	SEMA6B	semaphorin 6B [Source:NCBI gene (formerly Entrezgene);Acc:428330]	28	-0.272736	0.333071	0.999957	stable
ENSGALG00010001837	TAB3	TGF-beta activated kinase 1 (MAP3K7) binding protein 3 [Source:HGNC Symbol;Acc:HGNC:30681]	1	-0.271949	0.333419	0.999957	stable
ENSGALG00010005292	TAF3	TATA-box binding protein associated factor 3 [Source:NCBI gene (formerly Entrezgene);Acc:419107]	1	-0.271384	0.333828	0.999957	stable
ENSGALG00010009016	DNAJC9	DnaJ heat shock protein family (Hsp40) member C9 [Source:NCBI gene (formerly Entrezgene);Acc:423640]	6	-0.278443	0.333828	0.999957	stable
ENSGALG00010012179			1	-0.27824	0.333949	0.999957	stable
ENSGALG00010011271	ANGPTL1	angiopoietin like 1 [Source:NCBI gene (formerly Entrezgene);Acc:770850]	8	0.279685	0.334082	0.999957	stable
ENSGALG00010005311	YME1L1	YME1 like 1 ATPase [Source:NCBI gene (formerly Entrezgene);Acc:428418]	2	-0.26932	0.33426	0.999957	stable
ENSGALG00010008324	SCRIB	scribble planar cell polarity protein [Source:HGNC Symbol;Acc:HGNC:30377]	2	0.270211	0.334288	0.999957	stable
ENSGALG00010013550	KLHL5	kelch like family member 5 [Source:HGNC Symbol;Acc:HGNC:6356]	4	0.275187	0.334344	0.999957	stable
ENSGALG00010016416	CYP46A1	cytochrome P450 family 46 subfamily A member 1 [Source:NCBI gene (formerly Entrezgene);Acc:423450]	5	0.275935	0.334413	0.999957	stable
ENSGALG00010002360	DHRSX	dehydrogenase/reductase X-linked [Source:HGNC Symbol;Acc:HGNC:18399]	1	0.278091	0.334488	0.999957	stable
ENSGALG00010013262	CA13	carbonic anhydrase 13 [Source:HGNC Symbol;Acc:HGNC:14914]	2	0.278966	0.334652	0.999957	stable
ENSGALG00010016874	ADAMTSL3	ADAMTS like 3 [Source:HGNC Symbol;Acc:HGNC:14633]	10	0.274438	0.335037	0.999957	stable
ENSGALG00010025705	ACSL3	acyl-CoA synthetase long chain family member 3 [Source:HGNC Symbol;Acc:HGNC:3570]	9	-0.27744	0.335359	0.999957	stable
ENSGALG00010003489	SGCE	sarcoglycan epsilon [Source:HGNC Symbol;Acc:HGNC:10808]	2	0.272652	0.335802	0.999957	stable
ENSGALG00010028000	MRPL9	mitochondrial ribosomal protein L9 [Source:HGNC Symbol;Acc:HGNC:14277]	25	-0.269128	0.336419	0.999957	stable
ENSGALG00010008969	PPP1R37	protein phosphatase 1 regulatory subunit 37 [Source:HGNC Symbol;Acc:HGNC:27607]	38	-0.277395	0.336531	0.999957	stable
ENSGALG00010003110	BF1	MHC BF1 class I [Source:NCBI gene (formerly Entrezgene);Acc:693260]	16	-0.26724	0.3366	0.999957	stable
ENSGALG00010012001	EEIG2	family with sequence similarity 102 member B [Source:HGNC Symbol;Acc:HGNC:27637]	8	0.273112	0.337394	0.999957	stable
ENSGALG00010027513	SEMA3G	semaphorin 3G [Source:HGNC Symbol;Acc:HGNC:30400]	12	-0.27561	0.338147	0.999957	stable
ENSGALG00010006070	TMEM242	transmembrane protein 242 [Source:HGNC Symbol;Acc:HGNC:17206]	3	0.270276	0.338224	0.999957	stable
ENSGALG00010005743	ETNPPL	ethanolamine-phosphate phospho-lyase [Source:HGNC Symbol;Acc:HGNC:14404]	4	0.266429	0.338655	0.999957	stable
ENSGALG00010010421	POLR2F	RNA polymerase II subunit F [Source:NCBI gene (formerly Entrezgene);Acc:395486]	1	-0.268689	0.338717	0.999957	stable
ENSGALG00010022850	ULK1	unc-51 like autophagy activating kinase 1 [Source:HGNC Symbol;Acc:HGNC:12558]	15	-0.269331	0.338844	0.999957	stable
ENSGALG00010027227			2	-0.272365	0.339156	0.999957	stable
ENSGALG00010024696	TRADD	TNFRSF1A associated via death domain [Source:HGNC Symbol;Acc:HGNC:12030]	11	0.27839	0.339507	0.999957	stable
ENSGALG00010018950	TTL	tubulin tyrosine ligase [Source:NCBI gene (formerly Entrezgene);Acc:416711]	3	-0.265695	0.340572	0.999957	stable
ENSGALG00010009722	GBA2	glucosylceramidase beta 2 [Source:HGNC Symbol;Acc:HGNC:18986]	Z	-0.270137	0.340615	0.999957	stable
ENSGALG00010003558	TPT1	tumor protein, translationally-controlled 1 [Source:NCBI gene (formerly Entrezgene);Acc:396363]	1	-0.264477	0.341179	0.999957	stable
ENSGALG00010003166	PGAP2	post-GPI attachment to proteins 2 [Source:HGNC Symbol;Acc:HGNC:17893]	1	-0.268103	0.341192	0.999957	stable
ENSGALG00010019027	GNLY	granulysin [Source:NCBI gene (formerly Entrezgene);Acc:693257]	22	0.269955	0.341211	0.999957	stable
ENSGALG00010012511	OXCT1	3-oxoacid CoA-transferase 1 [Source:NCBI gene (formerly Entrezgene);Acc:427190]	Z	-0.265152	0.341218	0.999957	stable
ENSGALG00010020364	MRPL16	mitochondrial ribosomal protein L16 [Source:HGNC Symbol;Acc:HGNC:14476]	5	-0.26767	0.341246	0.999957	stable
ENSGALG00010024030	STAU1	staufen double-stranded RNA binding protein 1 [Source:NCBI gene (formerly Entrezgene);Acc:419213]	20	0.265314	0.341485	0.999957	stable
ENSGALG00010021558	CHURC1	churchill domain containing 1 [Source:NCBI gene (formerly Entrezgene);Acc:395448]	5	-0.264891	0.341506	0.999957	stable
ENSGALG00010002368	UVRAG	UV radiation resistance associated [Source:NCBI gene (formerly Entrezgene);Acc:419091]	1	-0.27079	0.34161	0.999957	stable
ENSGALG00010017337	ABAT	4-aminobutyrate aminotransferase [Source:HGNC Symbol;Acc:HGNC:23]	14	0.268983	0.341656	0.999957	stable
ENSGALG00010020298			22	0.26716	0.342016	0.999957	stable
ENSGALG00010009327	NID1	nidogen 1 [Source:HGNC Symbol;Acc:HGNC:7821]	3	0.264235	0.342263	0.999957	stable
ENSGALG00010022282	METTL7A	methyltransferase like 7A [Source:HGNC Symbol;Acc:HGNC:24550]	34	0.274268	0.34229	0.999957	stable
ENSGALG00010005444	ACTC1	actin alpha cardiac muscle 1 [Source:NCBI gene (formerly Entrezgene);Acc:423298]	5	0.263798	0.342598	0.999957	stable
ENSGALG00010019761	MRPS18A	mitochondrial ribosomal protein S18A [Source:NCBI gene (formerly Entrezgene);Acc:421445]	3	-0.266348	0.343259	0.999957	stable
ENSGALG00010017779	SNAPC1	small nuclear RNA activating complex polypeptide 1 [Source:HGNC Symbol;Acc:HGNC:11134]	5	-0.269118	0.343266	0.999957	stable
ENSGALG00010029739	P2RX5	purinergic receptor P2X 5 [Source:NCBI gene (formerly Entrezgene);Acc:395507]	19	0.26798	0.343523	0.999957	stable
ENSGALG00010019481	PYGL	phosphorylase, glycogen, liver [Source:NCBI gene (formerly Entrezgene);Acc:378909]	5	0.265618	0.34363	0.999957	stable
ENSGALG00010001160	TRMT10B	tRNA methyltransferase 10B [Source:HGNC Symbol;Acc:HGNC:26454]	Z	0.270625	0.343635	0.999957	stable
ENSGALG00010023648	SCN2B	sodium voltage-gated channel beta subunit 2 [Source:HGNC Symbol;Acc:HGNC:10589]	24	-0.268733	0.343674	0.999957	stable
ENSGALG00010029774	RFLNB	refilin B [Source:HGNC Symbol;Acc:HGNC:28705]	19	-0.267685	0.343686	0.999957	stable
ENSGALG00010029291	RNFT1	ring finger protein, transmembrane 1 [Source:HGNC Symbol;Acc:HGNC:30206]	19	0.269497	0.344837	0.999957	stable
ENSGALG00010021102	GOLGA3	golgin A3 [Source:HGNC Symbol;Acc:HGNC:4426]	15	-0.264233	0.345075	0.999957	stable
ENSGALG00010003097	TFPI2	tissue factor pathway inhibitor 2 [Source:HGNC Symbol;Acc:HGNC:11761]	2	0.265125	0.345559	0.999957	stable
ENSGALG00010029757	ULK2	unc-51 like autophagy activating kinase 2 [Source:HGNC Symbol;Acc:HGNC:13480]	19	0.265554	0.345753	0.999957	stable
ENSGALG00010012354	DCBLD1	discoidin, CUB and LCCL domain containing 1 [Source:HGNC Symbol;Acc:HGNC:21479]	3	-0.273143	0.346112	0.999957	stable
ENSGALG00010012063	PTPRD	protein tyrosine phosphatase receptor type D [Source:HGNC Symbol;Acc:HGNC:9668]	Z	0.275454	0.346265	0.999957	stable
ENSGALG00010025003			26	0.261613	0.346595	0.999957	stable
ENSGALG00010009831	N6AMT1	N-6 adenine-specific DNA methyltransferase 1 (putative) [Source:NCBI gene (formerly Entrezgene);Acc:418481]	1	0.269775	0.346843	0.999957	stable
ENSGALG00010018123	USP13	ubiquitin specific peptidase 13 [Source:NCBI gene (formerly Entrezgene);Acc:429286]	9	-0.262297	0.346886	0.999957	stable
ENSGALG00010012028	TMEM140	transmembrane protein 140 [Source:HGNC Symbol;Acc:HGNC:21870]	1	0.270428	0.347321	0.999957	stable
ENSGALG00010009777	ST3GAL1	ST3 beta-galactoside alpha-2,3-sialyltransferase 1 [Source:NCBI gene (formerly Entrezgene);Acc:396140]	2	0.26384	0.347794	0.999957	stable
ENSGALG00010003714	ORC3	origin recognition complex subunit 3 [Source:NCBI gene (formerly Entrezgene);Acc:421822]	3	0.272054	0.348366	0.999957	stable
ENSGALG00010000033	ND5	NADH dehydrogenase subunit 5 [Source:NCBI gene (formerly Entrezgene);Acc:63549495]	MT	0.260549	0.348414	0.999957	stable
ENSGALG00010009360	TNFAIP8	TNF alpha induced protein 8 [Source:NCBI gene (formerly Entrezgene);Acc:427384]	Z	0.270929	0.349004	0.999957	stable
ENSGALG00010014389	COL6A2	collagen type VI alpha 2 chain [Source:NCBI gene (formerly Entrezgene);Acc:396292]	7	0.260256	0.349156	0.999957	stable
ENSGALG00010005568	PLEKHG1	pleckstrin homology and RhoGEF domain containing G1 [Source:HGNC Symbol;Acc:HGNC:20884]	3	0.265081	0.349302	0.999957	stable
ENSGALG00010007983	RCHY1	ring finger and CHY zinc finger domain containing 1 [Source:NCBI gene (formerly Entrezgene);Acc:771726]	4	-0.261248	0.349512	0.999957	stable
ENSGALG00010001198	IFRD1	interferon related developmental regulator 1 [Source:NCBI gene (formerly Entrezgene);Acc:395226]	1	-0.261351	0.349795	0.999957	stable
ENSGALG00010005023	POGLUT3	protein O-glucosyltransferase 3 [Source:HGNC Symbol;Acc:HGNC:28496]	1	0.264129	0.350106	0.999957	stable
ENSGALG00010024371	YPEL1	yippee like 1 [Source:HGNC Symbol;Acc:HGNC:12845]	15	0.268452	0.350242	0.999957	stable
ENSGALG00010021539	HEXA	hexosaminidase subunit alpha [Source:NCBI gene (formerly Entrezgene);Acc:415320]	10	0.267961	0.350586	0.999957	stable
ENSGALG00010016372	DNAAF6	dynein axonemal assembly factor 6 [Source:HGNC Symbol;Acc:HGNC:28570]	4	-0.26919	0.350883	0.999957	stable
ENSGALG00010009608	AFAP1	actin filament associated protein 1 [Source:NCBI gene (formerly Entrezgene);Acc:374034]	4	0.264388	0.350903	0.999957	stable
ENSGALG00010029518	FAAP100	Fanconi anemia core complex associated protein 100 [Source:NCBI gene (formerly Entrezgene);Acc:100049617]	18	0.267315	0.351242	0.999957	stable
ENSGALG00010001620	MOSPD2	motile sperm domain containing 2 [Source:NCBI gene (formerly Entrezgene);Acc:418627]	1	0.264791	0.351801	0.999957	stable
ENSGALG00010008266	ECSCR	endothelial cell surface expressed chemotaxis and apoptosis regulator [Source:HGNC Symbol;Acc:HGNC:35454]	13	-0.266936	0.351992	0.999957	stable
ENSGALG00010017038	ZNF598	zinc finger protein 598, E3 ubiquitin ligase [Source:HGNC Symbol;Acc:HGNC:28079]	14	-0.261855	0.352131	0.999957	stable
ENSGALG00010021027	PLA2G4A	phospholipase A2 group IVA [Source:NCBI gene (formerly Entrezgene);Acc:396394]	8	0.26658	0.35246	0.999957	stable
ENSGALG00010023874	HEXIM1	HEXIM P-TEFb complex subunit 1 [Source:HGNC Symbol;Acc:HGNC:24953]	27	-0.258928	0.352579	0.999957	stable
ENSGALG00010004060	ETV1	ETS variant 1 [Source:NCBI gene (formerly Entrezgene);Acc:395748]	2	0.268763	0.352634	0.999957	stable
ENSGALG00010010923	F13A1	coagulation factor XIII A chain [Source:NCBI gene (formerly Entrezgene);Acc:395420]	2	0.260667	0.352752	0.999957	stable
ENSGALG00010016190	THNSL2	threonine synthase like 2 [Source:HGNC Symbol;Acc:HGNC:25602]	4	0.264396	0.353104	0.999957	stable
ENSGALG00010029713	CPD	carboxypeptidase D [Source:HGNC Symbol;Acc:HGNC:2301]	19	-0.261462	0.353366	0.999957	stable
ENSGALG00010011251	FRZB	frizzled related protein [Source:NCBI gene (formerly Entrezgene);Acc:395545]	7	0.259167	0.353379	0.999957	stable
ENSGALG00010016915	PLOD2	procollagen-lysine,2-oxoglutarate 5-dioxygenase 2 [Source:HGNC Symbol;Acc:HGNC:9082]	9	0.261082	0.353382	0.999957	stable
ENSGALG00010016934	SLC25A38	solute carrier family 25 member 38 [Source:HGNC Symbol;Acc:HGNC:26054]	2	-0.2697	0.353611	0.999957	stable
ENSGALG00010009020	ARHGAP35	Rho GTPase activating protein 35 [Source:HGNC Symbol;Acc:HGNC:4591]	38	-0.260391	0.353828	0.999957	stable
ENSGALG00010029440	FOXK2	forkhead box K2 [Source:NCBI gene (formerly Entrezgene);Acc:427798]	18	0.260882	0.354172	0.999957	stable
ENSGALG00010003193	ACOT9	acyl-CoA thioesterase 9 [Source:NCBI gene (formerly Entrezgene);Acc:418600]	1	0.258785	0.354528	0.999957	stable
ENSGALG00010003733	STAU2	staufen double-stranded RNA binding protein 2 [Source:NCBI gene (formerly Entrezgene);Acc:420184]	2	0.258637	0.354641	0.999957	stable
ENSGALG00010022171	FOXP1	forkhead box P1 [Source:NCBI gene (formerly Entrezgene);Acc:416092]	12	0.267026	0.356034	0.999957	stable
ENSGALG00010008230	TRMU	tRNA 5-methylaminomethyl-2-thiouridylate methyltransferase [Source:NCBI gene (formerly Entrezgene);Acc:425909]	1	-0.268159	0.356108	0.999957	stable
ENSGALG00010019208	PLXND1	plexin D1 [Source:HGNC Symbol;Acc:HGNC:9107]	12	-0.25786	0.356123	0.999957	stable
ENSGALG00010028005	IER5L	immediate early response 5 like [Source:HGNC Symbol;Acc:HGNC:23679]	17	-0.260255	0.356223	0.999957	stable
ENSGALG00010016307	RAD50	RAD50 double strand break repair protein [Source:HGNC Symbol;Acc:HGNC:9816]	13	0.26436	0.356383	0.999957	stable
ENSGALG00010010346	TFB2M	transcription factor B2, mitochondrial [Source:HGNC Symbol;Acc:HGNC:18559]	3	-0.263032	0.356422	0.999957	stable
ENSGALG00010005386	CPOX	coproporphyrinogen oxidase [Source:HGNC Symbol;Acc:HGNC:2321]	1	0.261162	0.356625	0.999957	stable
ENSGALG00010027731	OLFML2A	olfactomedin like 2A [Source:HGNC Symbol;Acc:HGNC:27270]	17	0.259579	0.356751	0.999957	stable
ENSGALG00010022659	TIE1	tyrosine kinase with immunoglobulin like and EGF like domains 1 [Source:HGNC Symbol;Acc:HGNC:11809]	8	-0.260252	0.357459	0.999957	stable
ENSGALG00010013442			1	0.257727	0.357659	0.999957	stable
ENSGALG00010022005	NLRC5	NLR family CARD domain containing 5 [Source:NCBI gene (formerly Entrezgene);Acc:100857413]	11	0.259274	0.357674	0.999957	stable
ENSGALG00010021693	PPA1	inorganic pyrophosphatase 1 [Source:HGNC Symbol;Acc:HGNC:9226]	6	0.257648	0.358058	0.999957	stable
ENSGALG00010014985			4	0.259816	0.358749	0.999957	stable
ENSGALG00010000822	BASP1	brain abundant membrane attached signal protein 1 [Source:NCBI gene (formerly Entrezgene);Acc:373905]	2	0.262397	0.359059	0.999957	stable
ENSGALG00010025192	CRYAB	crystallin alpha B [Source:NCBI gene (formerly Entrezgene);Acc:396089]	24	0.256045	0.359161	0.999957	stable
ENSGALG00010015596	UCHL1	ubiquitin C-terminal hydrolase L1 [Source:NCBI gene (formerly Entrezgene);Acc:770302]	4	0.256701	0.359234	0.999957	stable
ENSGALG00010015466	NMRK1	nicotinamide riboside kinase 1 [Source:HGNC Symbol;Acc:HGNC:26057]	Z	-0.25944	0.359503	0.999957	stable
ENSGALG00010024813	RNF168	ring finger protein 168 [Source:HGNC Symbol;Acc:HGNC:26661]	9	0.261583	0.359561	0.999957	stable
ENSGALG00010000166	PFDN6	prefoldin subunit 6 [Source:HGNC Symbol;Acc:HGNC:4926]	JAENSK010000620.1	0.257209	0.359572	0.999957	stable
ENSGALG00010002431	BCKDHB	branched chain keto acid dehydrogenase E1 subunit beta [Source:NCBI gene (formerly Entrezgene);Acc:395375]	3	-0.256615	0.359695	0.999957	stable
ENSGALG00010003204	PKD2	polycystin 2, transient receptor potential cation channel [Source:NCBI gene (formerly Entrezgene);Acc:422585]	4	0.261125	0.359746	0.999957	stable
ENSGALG00010017593	MTHFR	methylenetetrahydrofolate reductase [Source:NCBI gene (formerly Entrezgene);Acc:419489]	21	-0.260873	0.359768	0.999957	stable
ENSGALG00010028337			28	-0.265129	0.359788	0.999957	stable
ENSGALG00010003412	ASB5	ankyrin repeat and SOCS box containing 5 [Source:HGNC Symbol;Acc:HGNC:17180]	4	0.256595	0.359991	0.999957	stable
ENSGALG00010021264	CBFB	core-binding factor beta subunit [Source:NCBI gene (formerly Entrezgene);Acc:395257]	11	0.257553	0.36008	0.999957	stable
ENSGALG00010018420	RHOQ	ras homolog family member Q [Source:NCBI gene (formerly Entrezgene);Acc:395114]	3	-0.254649	0.360149	0.999957	stable
ENSGALG00010028136	C3orf18	chromosome 3 open reading frame 18 [Source:HGNC Symbol;Acc:HGNC:24837]	12	0.261521	0.36022	0.999957	stable
ENSGALG00010010957	ZMAT2	zinc finger matrin-type 2 [Source:NCBI gene (formerly Entrezgene);Acc:427602]	13	-0.255391	0.360782	0.999957	stable
ENSGALG00010012055			4	-0.255725	0.360873	0.999957	stable
ENSGALG00010029527	NDUFAF8	NADH:ubiquinone oxidoreductase complex assembly factor 8 [Source:NCBI gene (formerly Entrezgene);Acc:422071]	18	0.263653	0.360882	0.999957	stable
ENSGALG00010019931	ZFYVE26	zinc finger FYVE-type containing 26 [Source:HGNC Symbol;Acc:HGNC:20761]	5	0.265006	0.361057	0.999957	stable
ENSGALG00010019043	METTL9	methyltransferase like 9 [Source:NCBI gene (formerly Entrezgene);Acc:416623]	14	-0.261299	0.361302	0.999957	stable
ENSGALG00010007344	RAD17	RAD17 checkpoint clamp loader component [Source:NCBI gene (formerly Entrezgene);Acc:404778]	Z	-0.262819	0.361808	0.999957	stable
ENSGALG00010006381	SPART	spartin [Source:HGNC Symbol;Acc:HGNC:18514]	1	0.257783	0.361901	0.999957	stable
ENSGALG00010012470	CHD1	chromodomain helicase DNA binding protein 1Z [Source:NCBI gene (formerly Entrezgene);Acc:395783]	Z	-0.256797	0.362308	0.999957	stable
ENSGALG00010013755	ANGPT4	angiopoietin 4 [Source:HGNC Symbol;Acc:HGNC:487]	20	-0.258424	0.362516	0.999957	stable
ENSGALG00010016008	TAF7	TATA-box binding protein associated factor 7 [Source:NCBI gene (formerly Entrezgene);Acc:422192]	4	0.263285	0.362851	0.999957	stable
ENSGALG00010021383	MSI1	musashi RNA binding protein 1 [Source:HGNC Symbol;Acc:HGNC:7330]	15	-0.258621	0.362862	0.999957	stable
ENSGALG00010027265	IP6K3	inositol hexakisphosphate kinase 3 [Source:HGNC Symbol;Acc:HGNC:17269]	26	0.253789	0.362903	0.999957	stable
ENSGALG00010005484	GINM1	glycoprotein integral membrane 1 [Source:NCBI gene (formerly Entrezgene);Acc:395778]	3	0.255557	0.362953	0.999957	stable
ENSGALG00010029263	TOB1	transducer of ERBB2, 1 [Source:NCBI gene (formerly Entrezgene);Acc:395225]	18	-0.253298	0.362996	0.999957	stable
ENSGALG00010019316	CLEC16A	C-type lectin domain containing 16A [Source:HGNC Symbol;Acc:HGNC:29013]	14	-0.264336	0.363037	0.999957	stable
ENSGALG00010007392	NAALAD2	N-acetylated alpha-linked acidic dipeptidase 2 [Source:HGNC Symbol;Acc:HGNC:14526]	1	-0.263993	0.363132	0.999957	stable
ENSGALG00010012761	SMPDL3A	sphingomyelin phosphodiesterase acid like 3A [Source:HGNC Symbol;Acc:HGNC:17389]	3	-0.25721	0.363254	0.999957	stable
ENSGALG00010001214	TES	testin LIM domain protein [Source:NCBI gene (formerly Entrezgene);Acc:395332]	1	-0.261453	0.363393	0.999957	stable
ENSGALG00010013212	CRIP2	cysteine rich protein 2 [Source:HGNC Symbol;Acc:HGNC:2361]	8	-0.256636	0.363431	0.999957	stable
ENSGALG00010016920	C1QA	complement C1q A chain [Source:HGNC Symbol;Acc:HGNC:1241]	21	-0.257102	0.363557	0.999957	stable
ENSGALG00010016787	PPP2R5C	protein phosphatase 2 regulatory subunit B'gamma [Source:NCBI gene (formerly Entrezgene);Acc:423460]	5	0.255057	0.363602	0.999957	stable
ENSGALG00010023142	TLK2	tousled like kinase 2 [Source:HGNC Symbol;Acc:HGNC:11842]	27	-0.254511	0.363765	0.999957	stable
ENSGALG00010021175	IPO7	importin 7 [Source:HGNC Symbol;Acc:HGNC:9852]	5	0.252626	0.363767	0.999957	stable
ENSGALG00010021554	SNX11	sorting nexin 11 [Source:HGNC Symbol;Acc:HGNC:14975]	27	0.257814	0.363859	0.999957	stable
ENSGALG00010002410	RNF175	ring finger protein 121 [Source:HGNC Symbol;Acc:HGNC:21070]	1	-0.259759	0.364074	0.999957	stable
ENSGALG00010005082			1	-0.260165	0.364709	0.999957	stable
ENSGALG00010005978	VPS16	VPS16 core subunit of CORVET and HOPS complexes [Source:NCBI gene (formerly Entrezgene);Acc:426571]	4	0.25416	0.365023	0.999957	stable
ENSGALG00010017362	ENO1	enolase 1, (alpha) [Source:NCBI gene (formerly Entrezgene);Acc:396017]	21	0.251784	0.365196	0.999957	stable
ENSGALG00010022407	RUNDC1	RUN domain containing 1 [Source:NCBI gene (formerly Entrezgene);Acc:107055304]	27	-0.254078	0.365689	0.999957	stable
ENSGALG00010011441	CD99L2	CD99 molecule like 2 [Source:HGNC Symbol;Acc:HGNC:18237]	4	0.251813	0.366004	0.999957	stable
ENSGALG00010000591	SBK2	SH3 domain binding kinase family member 2 [Source:HGNC Symbol;Acc:HGNC:34416]	2	0.252382	0.36603	0.999957	stable
ENSGALG00010022524	SOX18	SRY-box 18 [Source:NCBI gene (formerly Entrezgene);Acc:374200]	20	-0.262279	0.366039	0.999957	stable
ENSGALG00010028463	RPS28	ribosomal protein S28 [Source:NCBI gene (formerly Entrezgene);Acc:768930]	28	0.251101	0.366272	0.999957	stable
ENSGALG00010024112	NAP1L4	nucleosome assembly protein 1 like 4 [Source:NCBI gene (formerly Entrezgene);Acc:423087]	5	-0.251249	0.366439	0.999957	stable
ENSGALG00010020978	BCL2L10	BCL2 like 10 [Source:NCBI gene (formerly Entrezgene);Acc:395193]	10	0.251973	0.366541	0.999957	stable
ENSGALG00010001141	MTAP	methylthioadenosine phosphorylase [Source:NCBI gene (formerly Entrezgene);Acc:431261]	Z	-0.259411	0.36707	0.999957	stable
ENSGALG00010001155	CYB5A	cytochrome b5 type A [Source:NCBI gene (formerly Entrezgene);Acc:414798]	2	-0.253448	0.367151	0.999957	stable
ENSGALG00010000674	GRB10	growth factor receptor bound protein 10 [Source:NCBI gene (formerly Entrezgene);Acc:420948]	2	0.253294	0.367206	0.999957	stable
ENSGALG00010015128	OCRL	OCRL inositol polyphosphate-5-phosphatase [Source:HGNC Symbol;Acc:HGNC:8108]	4	-0.255149	0.367489	0.999957	stable
ENSGALG00010029209	PRKCA	protein kinase C alpha [Source:NCBI gene (formerly Entrezgene);Acc:417430]	18	0.253292	0.367608	0.999957	stable
ENSGALG00010027153			2	-0.250784	0.367916	0.999957	stable
ENSGALG00010008410	NAPRT	nicotinate phosphoribosyltransferase [Source:NCBI gene (formerly Entrezgene);Acc:404301]	2	0.259398	0.368187	0.999957	stable
ENSGALG00010005035	NECTIN3	nectin cell adhesion molecule 3 [Source:HGNC Symbol;Acc:HGNC:17664]	1	0.257969	0.368232	0.999957	stable
ENSGALG00010014411	ATP13A3	ATPase 13A3 [Source:HGNC Symbol;Acc:HGNC:24113]	9	-0.257737	0.368861	0.999957	stable
ENSGALG00010029115			17	-0.260114	0.369202	0.999957	stable
ENSGALG00010021433			12	-0.252878	0.369426	0.999957	stable
ENSGALG00010024062	ST3GAL4	ST3 beta-galactoside alpha-2,3-sialyltransferase 4 [Source:HGNC Symbol;Acc:HGNC:10864]	24	0.260382	0.369844	0.999957	stable
ENSGALG00010006010	IPO5	importin 5 [Source:HGNC Symbol;Acc:HGNC:6402]	1	0.249989	0.369974	0.999957	stable
ENSGALG00010016510	THG1L	tRNA-histidine guanylyltransferase 1 like [Source:NCBI gene (formerly Entrezgene);Acc:416242]	13	-0.260218	0.370284	0.999957	stable
ENSGALG00010024199	SLC35B1	solute carrier family 35 member B1 [Source:NCBI gene (formerly Entrezgene);Acc:395185]	27	-0.252783	0.370394	0.999957	stable
ENSGALG00010001440	CDCA7L	cell division cycle associated 7 like [Source:NCBI gene (formerly Entrezgene);Acc:420608]	2	0.25564	0.370525	0.999957	stable
ENSGALG00010018428	PPP2R5D	protein phosphatase 2 regulatory subunit B'delta [Source:HGNC Symbol;Acc:HGNC:9312]	3	0.252123	0.370788	0.999957	stable
ENSGALG00010018265	PDCD4	programmed cell death 4 [Source:NCBI gene (formerly Entrezgene);Acc:374191]	6	0.251382	0.370958	0.999957	stable
ENSGALG00010009666	RRAD	RRAD, Ras related glycolysis inhibitor and calcium channel regulator [Source:NCBI gene (formerly Entrezgene);Acc:415790]	11	-0.254597	0.37129	0.999957	stable
ENSGALG00010017656	FSD2	fibronectin type III and SPRY domain containing 2 [Source:HGNC Symbol;Acc:HGNC:18024]	10	-0.249106	0.371476	0.999957	stable
ENSGALG00010016859	RPIA	ribose 5-phosphate isomerase A [Source:NCBI gene (formerly Entrezgene);Acc:422931]	4	0.249365	0.371731	0.999957	stable
ENSGALG00010008026	PURG	purine rich element binding protein G [Source:HGNC Symbol;Acc:HGNC:17930]	4	-0.255357	0.371874	0.999957	stable
ENSGALG00010027200	G0S2	G0/G1 switch 2 [Source:NCBI gene (formerly Entrezgene);Acc:419860]	26	-0.251537	0.372099	0.999957	stable
ENSGALG00010009102	HTRA3	HtrA serine peptidase 3 [Source:HGNC Symbol;Acc:HGNC:30406]	4	0.256878	0.372163	0.999957	stable
ENSGALG00010020094	CLEC3B	C-type lectin domain family 3 member B [Source:NCBI gene (formerly Entrezgene);Acc:395386]	2	-0.248304	0.37292	0.999957	stable
ENSGALG00010019962	SNX8	sorting nexin 8 [Source:HGNC Symbol;Acc:HGNC:14972]	14	0.259083	0.373188	0.999957	stable
ENSGALG00010019268	NSL1	NSL1, MIS12 kinetochore complex component [Source:NCBI gene (formerly Entrezgene);Acc:421367]	3	-0.257241	0.373205	0.999957	stable
ENSGALG00010005630	NIT2	nitrilase family member 2 [Source:HGNC Symbol;Acc:HGNC:29878]	1	0.253283	0.373624	0.999957	stable
ENSGALG00010017580	LYPLAL1	lysophospholipase like 1 [Source:NCBI gene (formerly Entrezgene);Acc:421351]	3	0.258362	0.37389	0.999957	stable
ENSGALG00010003925	SEC31A	SEC31 homolog A, COPII coat complex component [Source:NCBI gene (formerly Entrezgene);Acc:422597]	4	0.248207	0.374071	0.999957	stable
ENSGALG00010024712	LRIF1	ligand dependent nuclear receptor interacting factor 1 [Source:HGNC Symbol;Acc:HGNC:30299]	26	0.255014	0.374209	0.999957	stable
ENSGALG00010012019			Z	-0.254355	0.374259	0.999957	stable
ENSGALG00010018883	TBL3	transducin beta like 3 [Source:NCBI gene (formerly Entrezgene);Acc:416545]	14	0.255885	0.374261	0.999957	stable
ENSGALG00010003727	FBXO25	F-box protein 25 [Source:HGNC Symbol;Acc:HGNC:13596]	3	0.252925	0.374437	0.999957	stable
ENSGALG00010001252	SNCAIP	synuclein alpha interacting protein [Source:HGNC Symbol;Acc:HGNC:11139]	Z	0.25344	0.374548	0.999957	stable
ENSGALG00010003243	VPS50	VPS50 subunit of EARP/GARPII complex [Source:NCBI gene (formerly Entrezgene);Acc:420560]	2	0.256865	0.374732	0.999957	stable
ENSGALG00010005305	SCAF8	SR-related CTD associated factor 8 [Source:HGNC Symbol;Acc:HGNC:20959]	3	-0.251131	0.375028	0.999957	stable
ENSGALG00010022483	TOP2A	topoisomerase (DNA) II alpha [Source:NCBI gene (formerly Entrezgene);Acc:395570]	27	-0.252316	0.375363	0.999957	stable
ENSGALG00010012129	CRYZL1	crystallin zeta like 1 [Source:HGNC Symbol;Acc:HGNC:2420]	1	-0.254797	0.375436	0.999957	stable
ENSGALG00010019295	MAP4K5	mitogen-activated protein kinase kinase kinase kinase 5 [Source:HGNC Symbol;Acc:HGNC:6867]	5	0.252992	0.375445	0.999957	stable
ENSGALG00010026291	SERPING1	serpin family G member 1 [Source:HGNC Symbol;Acc:HGNC:1228]	5	0.249251	0.375931	0.999957	stable
ENSGALG00010010908	STK17B	serine/threonine kinase 17b [Source:NCBI gene (formerly Entrezgene);Acc:424049]	7	0.251891	0.376356	0.999957	stable
ENSGALG00010003674	AKIRIN2	akirin 2 [Source:NCBI gene (formerly Entrezgene);Acc:421821]	3	-0.249353	0.376452	0.999957	stable
ENSGALG00010019610	CORO7	coronin 7 [Source:NCBI gene (formerly Entrezgene);Acc:416670]	14	0.252164	0.376749	0.999957	stable
ENSGALG00010017399	CPXM1	carboxypeptidase X, M14 family member 1 [Source:HGNC Symbol;Acc:HGNC:15771]	4	0.252916	0.376804	0.999957	stable
ENSGALG00010010119	SRPK2	SRSF protein kinase 2 [Source:HGNC Symbol;Acc:HGNC:11306]	1	0.25221	0.376813	0.999957	stable
ENSGALG00010021414	BUD31	BUD31 homolog [Source:HGNC Symbol;Acc:HGNC:29629]	14	-0.246543	0.377143	0.999957	stable
ENSGALG00010023887	RASA2	RAS p21 protein activator 2 [Source:NCBI gene (formerly Entrezgene);Acc:424782]	9	0.254817	0.377249	0.999957	stable
ENSGALG00010022219	EIF4E3	eukaryotic translation initiation factor 4E family member 3 [Source:HGNC Symbol;Acc:HGNC:31837]	12	-0.250621	0.377255	0.999957	stable
ENSGALG00010027583	GLE1	GLE1 RNA export mediator [Source:HGNC Symbol;Acc:HGNC:4315]	17	-0.255794	0.377326	0.999957	stable
ENSGALG00010027134	DYRK3	dual specificity tyrosine phosphorylation regulated kinase 3 [Source:HGNC Symbol;Acc:HGNC:3094]	26	-0.247617	0.377442	0.999957	stable
ENSGALG00010009663	FER	FER tyrosine kinase [Source:HGNC Symbol;Acc:HGNC:3655]	Z	0.254227	0.377495	0.999957	stable
ENSGALG00010010420	NPM1	nucleophosmin [Source:NCBI gene (formerly Entrezgene);Acc:396203]	13	0.245257	0.37785	0.999957	stable
ENSGALG00010014274	FIRRM	chromosome 1 open reading frame 112 [Source:HGNC Symbol;Acc:HGNC:25565]	8	0.256638	0.378186	0.999957	stable
ENSGALG00010029331	TK1	thymidine kinase 1 [Source:NCBI gene (formerly Entrezgene);Acc:395719]	18	-0.256379	0.378493	0.999957	stable
ENSGALG00010017065	VRK2	VRK serine/threonine kinase 2 [Source:HGNC Symbol;Acc:HGNC:12719]	3	0.254603	0.378972	0.999957	stable
ENSGALG00010017867	APLF	aprataxin and PNKP like factor [Source:NCBI gene (formerly Entrezgene);Acc:421264]	3	0.253866	0.379056	0.999957	stable
ENSGALG00010024776	MPHOSPH10	M-phase phosphoprotein 10 [Source:HGNC Symbol;Acc:HGNC:7213]	10	0.250374	0.379948	0.999957	stable
ENSGALG00010005369	DPT	dermatopontin [Source:HGNC Symbol;Acc:HGNC:3011]	1	0.245421	0.380367	0.999957	stable
ENSGALG00010015364	CLOCK	clock circadian regulator [Source:NCBI gene (formerly Entrezgene);Acc:373991]	4	-0.245804	0.380391	0.999957	stable
ENSGALG00010024761	OSGIN1	N-terminal EF-hand calcium binding protein 2 [Source:HGNC Symbol;Acc:HGNC:23746]	11	-0.247244	0.38041	0.999957	stable
ENSGALG00010028080	MUSTN1	musculoskeletal, embryonic nuclear protein 1 [Source:NCBI gene (formerly Entrezgene);Acc:404773]	12	0.243843	0.380686	0.999957	stable
ENSGALG00010013954	LPL	lipoprotein lipase [Source:NCBI gene (formerly Entrezgene);Acc:396219]	Z	-0.24483	0.380754	0.999957	stable
ENSGALG00010025652	KMT5B	lysine methyltransferase 5B [Source:HGNC Symbol;Acc:HGNC:24283]	5	0.249402	0.380977	0.999957	stable
ENSGALG00010009081	HBP1	HMG-box transcription factor 1 [Source:NCBI gene (formerly Entrezgene);Acc:417705]	1	0.247185	0.381116	0.999957	stable
ENSGALG00010011546	MAOA	monoamine oxidase A [Source:NCBI gene (formerly Entrezgene);Acc:418563]	1	-0.246271	0.381382	0.999957	stable
ENSGALG00010013095	ADSL	adenylosuccinate lyase [Source:NCBI gene (formerly Entrezgene);Acc:396540]	1	-0.243257	0.381488	0.999957	stable
ENSGALG00010018068	ADAM33	ADAM metallopeptidase domain 33 [Source:NCBI gene (formerly Entrezgene);Acc:422948]	4	0.25035	0.381578	0.999957	stable
ENSGALG00010027531	UFC1	ubiquitin-fold modifier conjugating enzyme 1 [Source:HGNC Symbol;Acc:HGNC:26941]	25	0.249283	0.381755	0.999957	stable
ENSGALG00010029668	CRCP	CGRP receptor component [Source:NCBI gene (formerly Entrezgene);Acc:396022]	19	0.249936	0.381893	0.999957	stable
ENSGALG00010025938	ERP29	endoplasmic reticulum protein 29 [Source:NCBI gene (formerly Entrezgene);Acc:416882]	15	-0.24449	0.382218	0.999957	stable
ENSGALG00010000449	PLBD2	phospholipase B domain containing 2 [Source:HGNC Symbol;Acc:HGNC:27283]	15	0.244853	0.382522	0.999957	stable
ENSGALG00010011692	ARL1	ADP ribosylation factor like GTPase 1 [Source:NCBI gene (formerly Entrezgene);Acc:417934]	1	0.244897	0.383053	0.999957	stable
ENSGALG00010012749	RGS4	regulator of G-protein signaling 4 [Source:NCBI gene (formerly Entrezgene);Acc:378901]	8	0.250247	0.383483	0.999957	stable
ENSGALG00010003210	EYA1	EYA transcriptional coactivator and phosphatase 1 [Source:HGNC Symbol;Acc:HGNC:3519]	2	0.2524	0.383604	0.999957	stable
ENSGALG00010005600			4	0.247453	0.383673	0.999957	stable
ENSGALG00010004534	CUBN	cubilin [Source:HGNC Symbol;Acc:HGNC:2548]	2	0.252127	0.383693	0.999957	stable
ENSGALG00010027041	MAPK14	mitogen-activated protein kinase 14 [Source:HGNC Symbol;Acc:HGNC:6876]	26	0.242999	0.383837	0.999957	stable
ENSGALG00010020088	LMOD3	leiomodin 3 [Source:HGNC Symbol;Acc:HGNC:6649]	12	-0.242329	0.383874	0.999957	stable
ENSGALG00010024592	COMT	catechol-O-methyltransferase [Source:HGNC Symbol;Acc:HGNC:2228]	15	0.243523	0.384165	0.999957	stable
ENSGALG00010027929	CDK5RAP2	CDK5 regulatory subunit associated protein 2 [Source:HGNC Symbol;Acc:HGNC:18672]	17	-0.24866	0.384349	0.999957	stable
ENSGALG00010027594	ITPR3	inositol 1,4,5-trisphosphate receptor type 3 [Source:HGNC Symbol;Acc:HGNC:6182]	26	-0.251151	0.385294	0.999957	stable
ENSGALG00010015788	TRPC1	transient receptor potential cation channel subfamily C member 1 [Source:NCBI gene (formerly Entrezgene);Acc:424776]	9	0.245833	0.385305	0.999957	stable
ENSGALG00010010836	DIP2A	disco interacting protein 2 homolog A [Source:HGNC Symbol;Acc:HGNC:17217]	7	0.247501	0.38533	0.999957	stable
ENSGALG00010027609	RPL36	ribosomal protein L36 [Source:NCBI gene (formerly Entrezgene);Acc:373936]	28	0.241505	0.385456	0.999957	stable
ENSGALG00010022981	HNRNPH3	heteroous nuclear ribonucleoprotein H3 [Source:NCBI gene (formerly Entrezgene);Acc:423686]	6	-0.241839	0.38576	0.999957	stable
ENSGALG00010004424	MRPL18	mitochondrial ribosomal protein L18 [Source:HGNC Symbol;Acc:HGNC:14477]	3	-0.242679	0.385777	0.999957	stable
ENSGALG00010028046	SMIM4	small integral membrane protein 4 [Source:NCBI gene (formerly Entrezgene);Acc:415896]	12	0.242418	0.385983	0.999957	stable
ENSGALG00010018623	ARRDC4	arrestin domain containing 4 [Source:HGNC Symbol;Acc:HGNC:28087]	10	-0.246067	0.385985	0.999957	stable
ENSGALG00010027336	RAD54L2	RAD54-like 2 (S. cerevisiae) [Source:NCBI gene (formerly Entrezgene);Acc:415933]	12	0.249528	0.386016	0.999957	stable
ENSGALG00010007243	BEAN1	brain expressed associated with NEDD4 1 [Source:NCBI gene (formerly Entrezgene);Acc:415796]	11	0.247664	0.386396	0.999957	stable
ENSGALG00010005355	FDX1	ferredoxin 1 [Source:NCBI gene (formerly Entrezgene);Acc:373947]	1	-0.247442	0.386443	0.999957	stable
ENSGALG00010014099	TPX2	TPX2, microtubule nucleation factor [Source:NCBI gene (formerly Entrezgene);Acc:395081]	20	-0.247128	0.386499	0.999957	stable
ENSGALG00010024230	LONP2	lon peptidase 2, peroxisomal [Source:NCBI gene (formerly Entrezgene);Acc:415740]	11	0.245311	0.386627	0.999957	stable
ENSGALG00010000613			MU179273.1	-0.247221	0.386637	0.999957	stable
ENSGALG00010024511			24	0.248274	0.386665	0.999957	stable
ENSGALG00010002626	CHD7	chromodomain helicase DNA binding protein 7 [Source:NCBI gene (formerly Entrezgene);Acc:421140]	2	-0.244989	0.386694	0.999957	stable
ENSGALG00010024785	MCEE	methylmalonyl-CoA epimerase [Source:NCBI gene (formerly Entrezgene);Acc:415385]	10	0.250038	0.387701	0.999957	stable
ENSGALG00010027205	OGN	osteoglycin [Source:NCBI gene (formerly Entrezgene);Acc:374039]	12	0.240433	0.387742	0.999957	stable
ENSGALG00010020684	P4HTM	prolyl 4-hydroxylase, transmembrane [Source:HGNC Symbol;Acc:HGNC:28858]	12	0.252683	0.387758	0.999957	stable
ENSGALG00010001712	ATP6AP1	ATPase H+ transporting accessory protein 1 [Source:NCBI gene (formerly Entrezgene);Acc:427854]	1	-0.241212	0.387758	0.999957	stable
ENSGALG00010027081	PDE4B	phosphodiesterase 4B [Source:NCBI gene (formerly Entrezgene);Acc:424700]	8	-0.246157	0.387774	0.999957	stable
ENSGALG00010020554	ZFP36L1	ZFP36 ring finger protein like 1 [Source:NCBI gene (formerly Entrezgene);Acc:101751828]	5	0.241063	0.387992	0.999957	stable
ENSGALG00010005285	MPP7	MAGUK p55 scaffold protein 7 [Source:HGNC Symbol;Acc:HGNC:26542]	2	0.24334	0.388125	0.999957	stable
ENSGALG00010028182	SMG5	SMG5 nonsense mediated mRNA decay factor [Source:HGNC Symbol;Acc:HGNC:24644]	25	-0.247572	0.388139	0.999957	stable
ENSGALG00010011496	ACTR6	ARP6 actin-related [Source:NCBI gene (formerly Entrezgene);Acc:395348]	1	-0.243677	0.388492	0.999957	stable
ENSGALG00010019982	PLCE1	phospholipase C epsilon 1 [Source:HGNC Symbol;Acc:HGNC:17175]	6	-0.246037	0.388557	0.999957	stable
ENSGALG00010007999	SDC1	syndecan 1 [Source:HGNC Symbol;Acc:HGNC:10658]	3	-0.249688	0.388731	0.999957	stable
ENSGALG00010006128	ACYP1	acylphosphatase 1 [Source:NCBI gene (formerly Entrezgene);Acc:423361]	5	-0.244145	0.389032	0.999957	stable
ENSGALG00010022508	USF3	upstream transcription factor family member 3 [Source:NCBI gene (formerly Entrezgene);Acc:418320]	1	0.250911	0.389056	0.999957	stable
ENSGALG00010012957	DERA	deoxyribose-phosphate aldolase [Source:NCBI gene (formerly Entrezgene);Acc:418176]	1	0.24803	0.389089	0.999957	stable
ENSGALG00010010303	ETF1	eukaryotic translation termination factor 1 [Source:HGNC Symbol;Acc:HGNC:3477]	13	-0.239844	0.38928	0.999957	stable
ENSGALG00010006568	ENTPD5	ectonucleoside triphosphate diphosphohydrolase 5 (inactive) [Source:HGNC Symbol;Acc:HGNC:3367]	5	-0.245793	0.38929	0.999957	stable
ENSGALG00010029513	WBSCR22	Williams-Beuren syndrome chromosome region 22 [Source:NCBI gene (formerly Entrezgene);Acc:431053]	19	-0.2479	0.389407	0.999957	stable
ENSGALG00010003695	NOA1	nitric oxide associated 1 [Source:HGNC Symbol;Acc:HGNC:28473]	4	0.242109	0.389548	0.999957	stable
ENSGALG00010007940	GLIPR2	GLI pathogenesis related 2 [Source:HGNC Symbol;Acc:HGNC:18007]	2	0.241204	0.390045	0.999957	stable
ENSGALG00010020537	CCDC167	coiled-coil domain containing 167 [Source:NCBI gene (formerly Entrezgene);Acc:421433]	3	-0.245964	0.390108	0.999957	stable
ENSGALG00010007988	TARBP1	TAR (HIV-1) RNA binding protein 1 [Source:HGNC Symbol;Acc:HGNC:11568]	3	0.245872	0.390353	0.999957	stable
ENSGALG00010004187	ARFGEF1	ADP ribosylation factor guanine nucleotide exchange factor 1 [Source:HGNC Symbol;Acc:HGNC:15772]	2	-0.240891	0.390717	0.999957	stable
ENSGALG00010008024	MRS2	magnesium transporter MRS2 [Source:HGNC Symbol;Acc:HGNC:13785]	2	0.244282	0.390826	0.999957	stable
ENSGALG00010022235	RAMP2	receptor activity modifying protein 2 [Source:NCBI gene (formerly Entrezgene);Acc:420022]	27	-0.240859	0.390997	0.999957	stable
ENSGALG00010021629	DHRS7B	dehydrogenase/reductase 7B [Source:HGNC Symbol;Acc:HGNC:24547]	14	0.240222	0.391031	0.999957	stable
ENSGALG00010023211	TLK1	tousled like kinase 1 [Source:HGNC Symbol;Acc:HGNC:11841]	7	0.243289	0.391187	0.999957	stable
ENSGALG00010012958	OLFML2B	olfactomedin like 2B [Source:HGNC Symbol;Acc:HGNC:24558]	8	-0.239284	0.391975	0.999957	stable
ENSGALG00010015800	BVES	blood vessel epicardial substance [Source:NCBI gene (formerly Entrezgene);Acc:408032]	3	0.238666	0.392035	0.999957	stable
ENSGALG00010001834	ZCRB1	zinc finger CCHC-type and RNA binding motif containing 1 [Source:NCBI gene (formerly Entrezgene);Acc:417791]	1	-0.239907	0.392245	0.999957	stable
ENSGALG00010021013	FAP	fibroblast activation protein alpha [Source:NCBI gene (formerly Entrezgene);Acc:424186]	7	0.239921	0.39267	0.999957	stable
ENSGALG00010021235	XRCC5	X-ray repair cross complementing 5 [Source:HGNC Symbol;Acc:HGNC:12833]	7	0.247162	0.392865	0.999957	stable
ENSGALG00010012125	RNF152	ring finger protein 152 [Source:NCBI gene (formerly Entrezgene);Acc:420909]	2	-0.246577	0.392923	0.999957	stable
ENSGALG00010002126			MU179278.1	-0.247299	0.393325	0.999957	stable
ENSGALG00010002186	CILK1	ciliogenesis associated kinase 1 [Source:HGNC Symbol;Acc:HGNC:21219]	3	0.248242	0.393412	0.999957	stable
ENSGALG00010016409	GMEB2	glucocorticoid modulatory element binding protein 2 [Source:HGNC Symbol;Acc:HGNC:4371]	20	-0.24435	0.393417	0.999957	stable
ENSGALG00010023338	HDLBP	high density lipoprotein binding protein [Source:NCBI gene (formerly Entrezgene);Acc:395984]	9	0.237372	0.393426	0.999957	stable
ENSGALG00010021651	RNF113B	ring finger protein 113B [Source:NCBI gene (formerly Entrezgene);Acc:419956]	27	0.246778	0.393696	0.999957	stable
ENSGALG00010024939	COQ10A	coenzyme Q10A [Source:HGNC Symbol;Acc:HGNC:26515]	34	-0.243214	0.393876	0.999957	stable
ENSGALG00010018732			4	-0.237534	0.393881	0.999957	stable
ENSGALG00010016305	DENND4C	DENN domain containing 4C [Source:HGNC Symbol;Acc:HGNC:26079]	Z	0.24319	0.394117	0.999957	stable
ENSGALG00010021207	MAD2L2	MAD2 mitotic arrest deficient-like 2 (yeast) [Source:NCBI gene (formerly Entrezgene);Acc:419493]	21	-0.242758	0.394588	0.999957	stable
ENSGALG00010018399	ABHD12	abhydrolase domain containing 12 [Source:NCBI gene (formerly Entrezgene);Acc:421249]	3	0.240411	0.394776	0.999957	stable
ENSGALG00010003072	ELF1	E74 like ETS transcription factor 1 [Source:NCBI gene (formerly Entrezgene);Acc:418828]	1	0.242763	0.39484	0.999957	stable
ENSGALG00010025968	FADS2	fatty acid desaturase 2 [Source:NCBI gene (formerly Entrezgene);Acc:423122]	5	-0.23836	0.394939	0.999957	stable
ENSGALG00010020928	AACS	acetoacetyl-CoA synthetase [Source:NCBI gene (formerly Entrezgene);Acc:416811]	15	-0.243189	0.394994	0.999957	stable
ENSGALG00010022571	RIPOR1	RHO family interacting cell polarization regulator 1 [Source:HGNC Symbol;Acc:HGNC:25836]	11	-0.24174	0.395036	0.999957	stable
ENSGALG00010029741	EMC6	ER membrane protein complex subunit 6 [Source:HGNC Symbol;Acc:HGNC:28430]	19	-0.238805	0.395156	0.999957	stable
ENSGALG00010021643			20	-0.242384	0.395374	0.999957	stable
ENSGALG00010015486	MTFR1L	mitochondrial fission regulator 1 like [Source:HGNC Symbol;Acc:HGNC:28836]	23	-0.237359	0.395571	0.999957	stable
ENSGALG00010018846			4	0.239466	0.395717	0.999957	stable
ENSGALG00010018378	ARPP21	cAMP regulated phosphoprotein 21 [Source:HGNC Symbol;Acc:HGNC:16968]	2	0.238045	0.395858	0.999957	stable
ENSGALG00010004029	ARL4A	ADP ribosylation factor like GTPase 4A [Source:HGNC Symbol;Acc:HGNC:695]	2	0.241995	0.396327	0.999957	stable
ENSGALG00010028211	GATAD2B	GATA zinc finger domain containing 2B [Source:HGNC Symbol;Acc:HGNC:30778]	25	-0.242628	0.396453	0.999957	stable
ENSGALG00010025114	CEBPG	CCAAT/enhancer binding protein gamma [Source:NCBI gene (formerly Entrezgene);Acc:395800]	11	0.237916	0.396863	0.999957	stable
ENSGALG00010011968			Z	-0.24268	0.39693	0.999957	stable
ENSGALG00010028418			12	-0.236339	0.397366	0.999957	stable
ENSGALG00010026104	DDX51	DEAD-box helicase 51 [Source:HGNC Symbol;Acc:HGNC:20082]	15	0.245331	0.397453	0.999957	stable
ENSGALG00010016912	CCDC88C	coiled-coil domain containing 88C [Source:HGNC Symbol;Acc:HGNC:19967]	5	0.236687	0.397536	0.999957	stable
ENSGALG00010021034	NPM3	nucleophosmin/nucleoplasmin 3 [Source:HGNC Symbol;Acc:HGNC:7931]	6	0.237483	0.39827	0.999957	stable
ENSGALG00010004952	PEX1	peroxisomal biogenesis factor 1 [Source:HGNC Symbol;Acc:HGNC:8850]	2	-0.24209	0.398382	0.999957	stable
ENSGALG00010001388	MPPE1	metallophosphoesterase 1 [Source:NCBI gene (formerly Entrezgene);Acc:421031]	2	0.246694	0.398436	0.999957	stable
ENSGALG00010009091	EXT1	exostosin glycosyltransferase 1 [Source:HGNC Symbol;Acc:HGNC:3512]	2	-0.241159	0.398461	0.999957	stable
ENSGALG00010007102	CMTM3	CKLF like MARVEL transmembrane domain containing 3 [Source:NCBI gene (formerly Entrezgene);Acc:414829]	11	0.237519	0.398877	0.999957	stable
ENSGALG00010017451	GABPB1	GA binding protein transcription factor beta subunit 1 [Source:NCBI gene (formerly Entrezgene);Acc:415453]	10	0.240789	0.398997	0.999957	stable
ENSGALG00010022117	FAM20C	FAM20C golgi associated secretory pathway kinase [Source:HGNC Symbol;Acc:HGNC:22140]	14	0.23907	0.399041	0.999957	stable
ENSGALG00010021159	MMD2	monocyte to macrophage differentiation associated 2 [Source:HGNC Symbol;Acc:HGNC:30133]	14	-0.237524	0.399924	0.999957	stable
ENSGALG00010029657	CHCHD2	coiled-coil-helix-coiled-coil-helix domain containing 2 [Source:NCBI gene (formerly Entrezgene);Acc:417544]	19	-0.234003	0.399989	0.999957	stable
ENSGALG00010002536	RGL2	ral guanine nucleotide dissociation stimulator like 2 [Source:HGNC Symbol;Acc:HGNC:9769]	16	-0.24112	0.400199	0.999957	stable
ENSGALG00010025219	NACA	nascent polypeptide-associated complex alpha subunit [Source:NCBI gene (formerly Entrezgene);Acc:396544]	34	0.234461	0.40023	0.999957	stable
ENSGALG00010012607	LMNB1	lamin B1 [Source:NCBI gene (formerly Entrezgene);Acc:396223]	Z	-0.244118	0.400694	0.999957	stable
ENSGALG00010030107	RPTOR	regulatory associated protein of MTOR complex 1 [Source:HGNC Symbol;Acc:HGNC:30287]	18	-0.241448	0.400826	0.999957	stable
ENSGALG00010010659	ADAMTS1	ADAM metallopeptidase with thrombospondin type 1 motif 1 [Source:HGNC Symbol;Acc:HGNC:217]	1	-0.240303	0.400886	0.999957	stable
ENSGALG00010016097	FNIP1	folliculin interacting protein 1 [Source:NCBI gene (formerly Entrezgene);Acc:427642]	13	0.239715	0.401185	0.999957	stable
ENSGALG00010005772	SVEP1	sushi, von Willebrand factor type A, EGF and pentraxin domain containing 1 [Source:HGNC Symbol;Acc:HGNC:15985]	Z	0.23425	0.401407	0.999957	stable
ENSGALG00010002281	TGFBR2	transforming growth factor beta receptor 2 [Source:NCBI gene (formerly Entrezgene);Acc:396399]	2	0.235636	0.401613	0.999957	stable
ENSGALG00010007758	DEK	DEK proto-onco [Source:NCBI gene (formerly Entrezgene);Acc:420828]	2	-0.234107	0.401969	0.999957	stable
ENSGALG00010015795	PSMD10	proteasome 26S subunit, non-ATPase 10 [Source:NCBI gene (formerly Entrezgene);Acc:422351]	4	0.238078	0.402095	0.999957	stable
ENSGALG00010012059	ARHGDIB	Rho GDP dissociation inhibitor beta [Source:NCBI gene (formerly Entrezgene);Acc:417941]	1	0.235942	0.402216	0.999957	stable
ENSGALG00010020732	ARIH2	ariadne RBR E3 ubiquitin protein ligase 2 [Source:NCBI gene (formerly Entrezgene);Acc:416061]	12	-0.234094	0.402375	0.999957	stable
ENSGALG00010003068	BRD2	bromodomain containing 2 [Source:NCBI gene (formerly Entrezgene);Acc:417049]	16	-0.233473	0.402464	0.999957	stable
ENSGALG00010005909	BRMS1L	breast cancer metastasis-suppressor 1-like [Source:NCBI gene (formerly Entrezgene);Acc:423328]	5	-0.237832	0.402942	0.999957	stable
ENSGALG00010011239	RALGPS2	Ral GEF with PH domain and SH3 binding motif 2 [Source:NCBI gene (formerly Entrezgene);Acc:424429]	8	0.242902	0.402985	0.999957	stable
ENSGALG00010018020	SNAPC5	small nuclear RNA activating complex polypeptide 5 [Source:NCBI gene (formerly Entrezgene);Acc:415550]	10	0.237272	0.403077	0.999957	stable
ENSGALG00010009540	RAB10	RAB10, member RAS onco family [Source:NCBI gene (formerly Entrezgene);Acc:421994]	3	-0.232598	0.403284	0.999957	stable
ENSGALG00010004240			3	0.23929	0.403356	0.999957	stable
ENSGALG00010013099	SIM2	SIM bHLH transcription factor 2 [Source:HGNC Symbol;Acc:HGNC:10883]	1	-0.23563	0.403721	0.999957	stable
ENSGALG00010009250	ERO1B	endoplasmic reticulum oxidoreductase 1 beta [Source:HGNC Symbol;Acc:HGNC:14355]	3	0.238216	0.403877	0.999957	stable
ENSGALG00010023084			1	-0.23487	0.404272	0.999957	stable
ENSGALG00010014045	GOLT1B	golgi transport 1B [Source:HGNC Symbol;Acc:HGNC:20175]	1	0.237827	0.404286	0.999957	stable
ENSGALG00010012466	PDSS2	prenyl (decaprenyl) diphosphate synthase, subunit 2 [Source:NCBI gene (formerly Entrezgene);Acc:421777]	3	-0.233347	0.404342	0.999957	stable
ENSGALG00010014603	TSC22D4	TSC22 domain family member 4 [Source:NCBI gene (formerly Entrezgene);Acc:768091]	4	0.233765	0.404622	0.999957	stable
ENSGALG00010022992	SLC7A6	solute carrier family 7 member 6 [Source:HGNC Symbol;Acc:HGNC:11064]	11	0.237622	0.40478	0.999957	stable
ENSGALG00010020184	RSL1D1	ribosomal L1 domain containing 1 [Source:NCBI gene (formerly Entrezgene);Acc:416416]	14	0.235817	0.404886	0.999957	stable
ENSGALG00010029925	GGNBP2	gametotin binding protein 2 [Source:NCBI gene (formerly Entrezgene);Acc:425053]	19	0.237042	0.404941	0.999957	stable
ENSGALG00010018255	MFN1	mitofusin 1 [Source:NCBI gene (formerly Entrezgene);Acc:424973]	9	0.232533	0.405166	0.999957	stable
ENSGALG00010020399	ATP13A2	ATPase 13A2 [Source:NCBI gene (formerly Entrezgene);Acc:419466]	21	0.237061	0.405734	0.999957	stable
ENSGALG00010011297	OSR2	odd-skipped related transciption factor 2 [Source:HGNC Symbol;Acc:HGNC:15830]	2	0.241185	0.405865	0.999957	stable
ENSGALG00010016474	MAPK8IP3	mitogen-activated protein kinase 8 interacting protein 3 [Source:HGNC Symbol;Acc:HGNC:6884]	14	0.236486	0.405867	0.999957	stable
ENSGALG00010010056			11	0.237723	0.406081	0.999957	stable
ENSGALG00010002041	GCLC	glutamate-cysteine ligase catalytic subunit [Source:HGNC Symbol;Acc:HGNC:4311]	3	-0.236561	0.4065	0.999957	stable
ENSGALG00010019059	BRWD3	bromodomain and WD repeat domain containing 3 [Source:HGNC Symbol;Acc:HGNC:17342]	4	-0.235774	0.406652	0.999957	stable
ENSGALG00010021771	ANKRD61	ankyrin repeat domain 61 [Source:HGNC Symbol;Acc:HGNC:22467]	14	-0.23183	0.406694	0.999957	stable
ENSGALG00010022505	ZNF511	zinc finger protein 511 [Source:HGNC Symbol;Acc:HGNC:28445]	6	-0.238577	0.406945	0.999957	stable
ENSGALG00010022210	EZH1	enhancer of zeste 1 polycomb repressive complex 2 subunit [Source:HGNC Symbol;Acc:HGNC:3526]	27	0.236627	0.407392	0.999957	stable
ENSGALG00010021748	CDCA7	cell division cycle associated 7 [Source:HGNC Symbol;Acc:HGNC:14628]	7	-0.24186	0.407755	0.999957	stable
ENSGALG00010015643			5	-0.233597	0.408319	0.999957	stable
ENSGALG00010021254	FNBP1L	formin binding protein 1 like [Source:HGNC Symbol;Acc:HGNC:20851]	8	0.232194	0.408344	0.999957	stable
ENSGALG00010013666	COX7B	cytochrome c oxidase subunit 7B [Source:NCBI gene (formerly Entrezgene);Acc:771947]	4	-0.230176	0.408415	0.999957	stable
ENSGALG00010024896	RNF41	ring finger protein 41 [Source:HGNC Symbol;Acc:HGNC:18401]	34	-0.232131	0.408465	0.999957	stable
ENSGALG00010012768	EPS8	epidermal growth factor receptor pathway substrate 8 [Source:HGNC Symbol;Acc:HGNC:3420]	1	0.235129	0.408562	0.999957	stable
ENSGALG00010009637	CYBA	cytochrome b-245 alpha chain [Source:HGNC Symbol;Acc:HGNC:2577]	11	0.235044	0.408606	0.999957	stable
ENSGALG00010023177	LZTS2	leucine zipper tumor suppressor 2 [Source:HGNC Symbol;Acc:HGNC:29381]	6	-0.239503	0.40873	0.999957	stable
ENSGALG00010023104			5	0.236313	0.409195	0.999957	stable
ENSGALG00010003107	GNG11	G protein subunit gamma 11 [Source:NCBI gene (formerly Entrezgene);Acc:771999]	2	0.23218	0.409218	0.999957	stable
ENSGALG00010027219			2	0.234829	0.409286	0.999957	stable
ENSGALG00010027568	NELFB	negative elongation factor complex member B [Source:NCBI gene (formerly Entrezgene);Acc:417254]	17	-0.233733	0.409388	0.999957	stable
ENSGALG00010021201	TRMT1L	tRNA methyltransferase 1 like [Source:HGNC Symbol;Acc:HGNC:16782]	8	0.235739	0.409948	0.999957	stable
ENSGALG00010019323	LRIG1	leucine rich repeats and immunoglobulin like domains 1 [Source:HGNC Symbol;Acc:HGNC:17360]	12	-0.232303	0.410154	0.999957	stable
ENSGALG00010012730	CAP2	cyclase associated actin cytoskeleton regulatory protein 2 [Source:NCBI gene (formerly Entrezgene);Acc:420847]	2	0.228986	0.410313	0.999957	stable
ENSGALG00010026220			1	0.236944	0.410381	0.999957	stable
ENSGALG00010005228	ZNF521	zinc finger protein 521 [Source:HGNC Symbol;Acc:HGNC:24605]	2	0.236933	0.410399	0.999957	stable
ENSGALG00010012071			1	-0.232103	0.410719	0.999957	stable
ENSGALG00010018022	XPO6	exportin 6 [Source:HGNC Symbol;Acc:HGNC:19733]	14	0.234187	0.411301	0.999957	stable
ENSGALG00010018302	RAB11FIP5	RAB11 family interacting protein 5 [Source:HGNC Symbol;Acc:HGNC:24845]	4	-0.235487	0.411412	0.999957	stable
ENSGALG00010013771	PELO	pelota homolog (Drosophila) [Source:NCBI gene (formerly Entrezgene);Acc:430689]	Z	-0.230979	0.411804	0.999957	stable
ENSGALG00010027084	OSBPL9	oxysterol binding protein like 9 [Source:HGNC Symbol;Acc:HGNC:16386]	8	0.232649	0.411914	0.999957	stable
ENSGALG00010012077	IFNGR2	interferon gamma receptor 2 (interferon gamma transducer 1) [Source:NCBI gene (formerly Entrezgene);Acc:418502]	1	-0.229403	0.412241	0.999957	stable
ENSGALG00010015906	BAG5	BCL2 associated athano 5 [Source:NCBI gene (formerly Entrezgene);Acc:423482]	5	-0.235643	0.41235	0.999957	stable
ENSGALG00010016383	FAM110D	family with sequence similarity 110 member D [Source:HGNC Symbol;Acc:HGNC:25860]	23	0.235345	0.412436	0.999957	stable
ENSGALG00010013089	TBK1	TANK binding kinase 1 [Source:NCBI gene (formerly Entrezgene);Acc:417825]	1	0.233379	0.41245	0.999957	stable
ENSGALG00010010528	GPD2	glycerol-3-phosphate dehydrogenase 2 [Source:HGNC Symbol;Acc:HGNC:4456]	7	-0.228224	0.412852	0.999957	stable
ENSGALG00010002470	OXSM	3-oxoacyl-ACP synthase, mitochondrial [Source:HGNC Symbol;Acc:HGNC:26063]	2	-0.237902	0.413279	0.999957	stable
ENSGALG00010020100	MOCS1	molybdenum cofactor synthesis 1 [Source:HGNC Symbol;Acc:HGNC:7190]	3	-0.228423	0.413558	0.999957	stable
ENSGALG00010005336	PEX7	peroxisomal biosis factor 7 [Source:NCBI gene (formerly Entrezgene);Acc:421687]	3	-0.231607	0.413726	0.999957	stable
ENSGALG00010002341	FAM49A	family with sequence similarity 49 member A [Source:NCBI gene (formerly Entrezgene);Acc:421949]	3	0.230789	0.413786	0.999957	stable
ENSGALG00010021749	CLASP1	cytoplasmic linker associated protein 1 [Source:HGNC Symbol;Acc:HGNC:17088]	7	-0.229712	0.41403	0.999957	stable
ENSGALG00010011250			1	0.230802	0.414177	0.999957	stable
ENSGALG00010014484			Z	0.237805	0.414377	0.999957	stable
ENSGALG00010004721	LAMA2	laminin subunit alpha 2 [Source:HGNC Symbol;Acc:HGNC:6482]	3	0.227828	0.414411	0.999957	stable
ENSGALG00010021240	SLK	STE20 like kinase [Source:HGNC Symbol;Acc:HGNC:11088]	6	-0.229305	0.414477	0.999957	stable
ENSGALG00010027360	SMIM7	small integral membrane protein 7 [Source:NCBI gene (formerly Entrezgene);Acc:420141]	28	0.227729	0.414852	0.999957	stable
ENSGALG00010013753	PLEKHA5	pleckstrin homology domain containing A5 [Source:HGNC Symbol;Acc:HGNC:30036]	1	0.23111	0.414916	0.999957	stable
ENSGALG00010020074			3	-0.229298	0.41541	0.999957	stable
ENSGALG00010009152	RPP25L	ribonuclease P/MRP subunit p25 like [Source:HGNC Symbol;Acc:HGNC:19909]	Z	-0.229706	0.416178	0.999957	stable
ENSGALG00010029223	NME2	NME/NM23 nucleoside diphosphate kinase 2 [Source:NCBI gene (formerly Entrezgene);Acc:395916]	18	0.225868	0.416842	0.999957	stable
ENSGALG00010023434	ATN1	atrophin 1 [Source:HGNC Symbol;Acc:HGNC:3033]	1	0.23455	0.416911	0.999957	stable
ENSGALG00010017940			23	-0.228807	0.417062	0.999957	stable
ENSGALG00010011597	TBC1D14	TBC1 domain family member 14 [Source:NCBI gene (formerly Entrezgene);Acc:422862]	4	0.230013	0.417434	0.999957	stable
ENSGALG00010012898	FAM114A2	family with sequence similarity 114 member A2 [Source:HGNC Symbol;Acc:HGNC:1333]	13	-0.226972	0.41762	0.999957	stable
ENSGALG00010029230	PPM1E	protein phosphatase, Mg2+/Mn2+ dependent 1E [Source:HGNC Symbol;Acc:HGNC:19322]	19	-0.232878	0.417653	0.999957	stable
ENSGALG00010011414	PABPC1	poly(A) binding protein cytoplasmic 1 [Source:NCBI gene (formerly Entrezgene);Acc:430997]	2	0.225458	0.417685	0.999957	stable
ENSGALG00010009712	UBXN2A	UBX domain protein 2A [Source:NCBI gene (formerly Entrezgene);Acc:421973]	3	-0.225754	0.417808	0.999957	stable
ENSGALG00010009573			4	-0.226348	0.418203	0.999957	stable
ENSGALG00010006345	SMC2	structural maintenance of chromosomes 2 [Source:NCBI gene (formerly Entrezgene);Acc:396156]	Z	-0.228901	0.418369	0.999957	stable
ENSGALG00010023054	AQP9	aquaporin 9 [Source:NCBI gene (formerly Entrezgene);Acc:415402]	10	0.237287	0.418708	0.999957	stable
ENSGALG00010025833			1	0.228568	0.419039	0.999957	stable
ENSGALG00010008381	C18orf21	chromosome 18 open reading frame 21 [Source:HGNC Symbol;Acc:HGNC:28802]	2	-0.230617	0.419505	0.999957	stable
ENSGALG00010006108	MKLN1	muskelin 1 [Source:NCBI gene (formerly Entrezgene);Acc:418250]	1	-0.227119	0.419748	0.999957	stable
ENSGALG00010005275	L3MBTL3	L3MBTL histone methyl-lysine binding protein 3 [Source:HGNC Symbol;Acc:HGNC:23035]	3	0.234452	0.419749	0.999957	stable
ENSGALG00010028568	MLLT1	MLLT1 super elongation complex subunit [Source:HGNC Symbol;Acc:HGNC:7134]	28	-0.23292	0.420071	0.999957	stable
ENSGALG00010026681	PLXDC1	plexin domain containing 1 [Source:HGNC Symbol;Acc:HGNC:20945]	27	0.229151	0.420179	0.999957	stable
ENSGALG00010000639	SCN1B	sodium voltage-gated channel beta subunit 1 [Source:HGNC Symbol;Acc:HGNC:10586]	MU179273.1	-0.225927	0.420403	0.999957	stable
ENSGALG00010028412	S100A4	S100 calcium binding protein A4 [Source:HGNC Symbol;Acc:HGNC:10494]	25	0.229985	0.420472	0.999957	stable
ENSGALG00010005377	EMCN	endomucin [Source:NCBI gene (formerly Entrezgene);Acc:772178]	4	-0.225648	0.42063	0.999957	stable
ENSGALG00010024631	EPB41L1	erythrocyte membrane protein band 4.1 like 1 [Source:HGNC Symbol;Acc:HGNC:3378]	20	-0.228804	0.421146	0.999957	stable
ENSGALG00010022311	DLL4	delta like canonical Notch ligand 4 [Source:HGNC Symbol;Acc:HGNC:2910]	5	-0.231494	0.421392	0.999957	stable
ENSGALG00010010844	CDC14B	cell division cycle 14B [Source:NCBI gene (formerly Entrezgene);Acc:427473]	Z	0.227536	0.421579	0.999957	stable
ENSGALG00010024460	IMP4	IMP4 homolog, U3 small nucleolar ribonucleoprotein [Source:NCBI gene (formerly Entrezgene);Acc:100857200]	9	-0.231178	0.421916	0.999957	stable
ENSGALG00010009850	RIF1	replication timing regulatory factor 1 [Source:NCBI gene (formerly Entrezgene);Acc:424316]	7	-0.229838	0.422064	0.999957	stable
ENSGALG00010029274	VMP1	vacuole membrane protein 1 [Source:HGNC Symbol;Acc:HGNC:29559]	19	0.227929	0.422191	0.999957	stable
ENSGALG00010021776	PMS2	PMS1 homolog 2, mismatch repair system component [Source:NCBI gene (formerly Entrezgene);Acc:101752182]	14	-0.230398	0.422311	0.999957	stable
ENSGALG00010001313	EMILIN2	elastin microfibril interfacer 2 [Source:HGNC Symbol;Acc:HGNC:19881]	2	-0.227874	0.422464	0.999957	stable
ENSGALG00010000022	ATP8	ATP synthase F0 subunit 8 [Source:NCBI gene (formerly Entrezgene);Acc:63549490]	MT	0.223209	0.42247	0.999957	stable
ENSGALG00010017657	DIS3L2	DIS3 like 3'-5' exoribonuclease 2 [Source:HGNC Symbol;Acc:HGNC:28648]	9	0.230548	0.423235	0.999957	stable
ENSGALG00010028001	SBNO2	strawberry notch homolog 2 [Source:HGNC Symbol;Acc:HGNC:29158]	28	0.231082	0.423434	0.999957	stable
ENSGALG00010015832	RAB39B	RAB39B, member RAS oncogene family [Source:HGNC Symbol;Acc:HGNC:16499]	4	0.226959	0.423725	0.999957	stable
ENSGALG00010009326	DLD	dihydrolipoamide dehydrogenase [Source:NCBI gene (formerly Entrezgene);Acc:417699]	1	-0.222793	0.423872	0.999957	stable
ENSGALG00010012879	RCAN1	regulator of calcineurin 1 [Source:NCBI gene (formerly Entrezgene);Acc:418510]	1	0.224092	0.424172	0.999957	stable
ENSGALG00010009593	NCBP1	nuclear cap binding protein subunit 1 [Source:NCBI gene (formerly Entrezgene);Acc:427379]	Z	-0.224502	0.424295	0.999957	stable
ENSGALG00010018892	APMAP	adipocyte plasma membrane associated protein [Source:NCBI gene (formerly Entrezgene);Acc:416715]	3	-0.227345	0.424394	0.999957	stable
ENSGALG00010027914	BTBD2	BTB domain containing 2 [Source:HGNC Symbol;Acc:HGNC:15504]	28	-0.225381	0.424453	0.999957	stable
ENSGALG00010004901	CUL5	cullin 5 [Source:HGNC Symbol;Acc:HGNC:2556]	1	-0.223186	0.424565	0.999957	stable
ENSGALG00010009601	ZHX2	zinc fingers and homeoboxes 2 [Source:HGNC Symbol;Acc:HGNC:18513]	2	-0.229229	0.424804	0.999957	stable
ENSGALG00010015123	CEP85L	centrosomal protein 85 like [Source:HGNC Symbol;Acc:HGNC:21638]	3	0.23256	0.425164	0.999957	stable
ENSGALG00010017552	LARS2	leucyl-tRNA synthetase 2, mitochondrial [Source:HGNC Symbol;Acc:HGNC:17095]	2	-0.227802	0.42517	0.999957	stable
ENSGALG00010018919	RALB	RAS like proto-oncogene B [Source:HGNC Symbol;Acc:HGNC:9840]	7	-0.222316	0.425444	0.999957	stable
ENSGALG00010003517	GTF2F2	general transcription factor IIF subunit 2 [Source:HGNC Symbol;Acc:HGNC:4653]	1	-0.226716	0.425458	0.999957	stable
ENSGALG00010012756	RPA2	replication protein A2 [Source:NCBI gene (formerly Entrezgene);Acc:419566]	23	-0.230422	0.425725	0.999957	stable
ENSGALG00010023546	SLC11A2	solute carrier family 11 (proton-coupled divalent metal ion transporters), member 2 [Source:NCBI gene (formerly Entrezgene);Acc:751817]	34	0.225188	0.425928	0.999957	stable
ENSGALG00010007787	C1orf198	chromosome 1 open reading frame 198 [Source:HGNC Symbol;Acc:HGNC:25900]	3	0.224634	0.426049	0.999957	stable
ENSGALG00010020938	SMG1	SMG1 nonsense mediated mRNA decay associated PI3K related kinase [Source:HGNC Symbol;Acc:HGNC:30045]	14	-0.222862	0.426063	0.999957	stable
ENSGALG00010014184	SLC44A1	solute carrier family 44 member 1 [Source:HGNC Symbol;Acc:HGNC:18798]	Z	0.222671	0.426343	0.999957	stable
ENSGALG00010017673	WDR89	WD repeat domain 89 [Source:NCBI gene (formerly Entrezgene);Acc:423510]	5	0.225956	0.42644	0.999957	stable
ENSGALG00010007658	BIRC2	baculoviral IAP repeat containing 2 [Source:NCBI gene (formerly Entrezgene);Acc:374012]	1	-0.221905	0.426932	0.999957	stable
ENSGALG00010029184	DYNLL2	dynein light chain LC8-type 2 [Source:NCBI gene (formerly Entrezgene);Acc:417663]	19	-0.221566	0.427076	0.999957	stable
ENSGALG00010014655	FHL3	four and a half LIM domains 3 [Source:HGNC Symbol;Acc:HGNC:3704]	23	0.222683	0.42712	0.999957	stable
ENSGALG00010002466	UROS	uroporphyrinogen III synthase [Source:HGNC Symbol;Acc:HGNC:12592]	6	-0.226927	0.427357	0.999957	stable
ENSGALG00010012839	TGFBI	transforming growth factor beta induced [Source:NCBI gene (formerly Entrezgene);Acc:395897]	13	0.222175	0.427451	0.999957	stable
ENSGALG00010019954	CYB561A3	cytochrome b561 family member A3 [Source:NCBI gene (formerly Entrezgene);Acc:423025]	5	-0.23044	0.427502	0.999957	stable
ENSGALG00010005941	TXLNB	taxilin beta [Source:NCBI gene (formerly Entrezgene);Acc:395515]	3	0.221277	0.427526	0.999957	stable
ENSGALG00010007931	GBE1	1,4-alpha-glucan branching enzyme 1 [Source:HGNC Symbol;Acc:HGNC:4180]	1	0.221694	0.427885	0.999957	stable
ENSGALG00010029289	PITPNM3	PITPNM family member 3 [Source:HGNC Symbol;Acc:HGNC:21043]	19	-0.225145	0.427962	0.999957	stable
ENSGALG00010024769	RALY	RALY heterogeneous nuclear ribonucleoprotein [Source:HGNC Symbol;Acc:HGNC:15921]	20	-0.221732	0.428047	0.999957	stable
ENSGALG00010029270	TIMP2	TIMP metallopeptidase inhibitor 2 [Source:NCBI gene (formerly Entrezgene);Acc:374178]	18	0.22056	0.428059	0.999957	stable
ENSGALG00010007551	FEZ2	fasciculation and elongation protein zeta 2 [Source:HGNC Symbol;Acc:HGNC:3660]	3	0.223114	0.428123	0.999957	stable
ENSGALG00010009219	TNFRSF11B	TNF receptor superfamily member 11b [Source:NCBI gene (formerly Entrezgene);Acc:378803]	2	0.225016	0.428407	0.999957	stable
ENSGALG00010021827	CCZ1	CCZ1 vacuolar protein trafficking and biosis associated homolog (S. cerevisiae) [Source:NCBI gene (formerly Entrezgene);Acc:416433]	14	-0.225442	0.428557	0.999957	stable
ENSGALG00010011573	CMAS	cytidine monophosphate N-acetylneuraminic acid synthetase [Source:HGNC Symbol;Acc:HGNC:18290]	1	0.226075	0.42862	0.999957	stable
ENSGALG00010028165	NFIC	nuclear factor I C [Source:NCBI gene (formerly Entrezgene);Acc:396208]	28	-0.223622	0.429337	0.999957	stable
ENSGALG00010009658	NAPEPLD	N-acyl phosphatidylethanolamine phospholipase D [Source:NCBI gene (formerly Entrezgene);Acc:417719]	1	-0.221745	0.429531	0.999957	stable
ENSGALG00010021190			12	-0.225597	0.429568	0.999957	stable
ENSGALG00010013029	MYLK2	myosin light chain kinase 2 [Source:NCBI gene (formerly Entrezgene);Acc:396356]	20	-0.219823	0.429589	0.999957	stable
ENSGALG00010015927	GLA	galactosidase alpha [Source:HGNC Symbol;Acc:HGNC:4296]	4	0.229135	0.429603	0.999957	stable
ENSGALG00010006111	WBP1	WW domain binding protein 1 [Source:HGNC Symbol;Acc:HGNC:12737]	4	0.222219	0.429665	0.999957	stable
ENSGALG00010013345	DCN	decorin [Source:NCBI gene (formerly Entrezgene);Acc:417892]	1	0.219492	0.429774	0.999957	stable
ENSGALG00010010838	JAM2	junctional adhesion molecule 2 [Source:NCBI gene (formerly Entrezgene);Acc:418476]	1	0.229184	0.430153	0.999957	stable
ENSGALG00010018288	CRNKL1	crooked neck pre-mRNA splicing factor 1 [Source:HGNC Symbol;Acc:HGNC:15762]	3	-0.222646	0.43038	0.999957	stable
ENSGALG00010010384			3	0.224712	0.430496	0.999957	stable
ENSGALG00010028232	C9orf69	transmembrane protein 250 [Source:HGNC Symbol;Acc:HGNC:31009]	17	-0.224425	0.430953	0.999957	stable
ENSGALG00010024350	PGM1	phosphoglucomutase 1 [Source:NCBI gene (formerly Entrezgene);Acc:424691]	8	-0.218772	0.430971	0.999957	stable
ENSGALG00010014801	MPST	mercaptopyruvate sulfurtransferase [Source:NCBI gene (formerly Entrezgene);Acc:418048]	1	0.223228	0.431296	0.999957	stable
ENSGALG00010029315	TBC1D16	TBC1 domain family member 16 [Source:HGNC Symbol;Acc:HGNC:28356]	18	-0.22229	0.43148	0.999957	stable
ENSGALG00010028772	TTF1	transcription termination factor 1 [Source:HGNC Symbol;Acc:HGNC:12397]	17	-0.225978	0.431556	0.999957	stable
ENSGALG00010006883	LRBA	LPS responsive beige-like anchor protein [Source:HGNC Symbol;Acc:HGNC:1742]	4	0.226105	0.432047	0.999957	stable
ENSGALG00010028357	SPPL2C	signal peptide peptidase like 2C [Source:NCBI gene (formerly Entrezgene);Acc:420056]	28	-0.22402	0.432181	0.999957	stable
ENSGALG00010008988	PPM1G	protein phosphatase, Mg2+/Mn2+ dependent 1G [Source:HGNC Symbol;Acc:HGNC:9278]	3	-0.222147	0.432302	0.999957	stable
ENSGALG00010016835	CCDC88A	coiled-coil domain containing 88A [Source:HGNC Symbol;Acc:HGNC:25523]	3	0.226783	0.432315	0.999957	stable
ENSGALG00010027160	FASTK	Fas activated serine/threonine kinase [Source:HGNC Symbol;Acc:HGNC:24676]	2	-0.219669	0.432421	0.999957	stable
ENSGALG00010013018	ID1	inhibitor of DNA binding 1, HLH protein [Source:NCBI gene (formerly Entrezgene);Acc:395282]	20	-0.227403	0.432469	0.999957	stable
ENSGALG00010013506	RNF149	ring finger protein 149 [Source:HGNC Symbol;Acc:HGNC:23137]	1	-0.22715	0.43255	0.999957	stable
ENSGALG00010018583	PPL	periplakin [Source:HGNC Symbol;Acc:HGNC:9273]	14	0.220213	0.432667	0.999957	stable
ENSGALG00010013225	GNE	glucosamine (UDP-N-acetyl)-2-epimerase/N-acetylmannosamine kinase [Source:NCBI gene (formerly Entrezgene);Acc:427285]	Z	0.224558	0.432862	0.999957	stable
ENSGALG00010008318	ADPRH	ADP-ribosylarginine hydrolase [Source:NCBI gene (formerly Entrezgene);Acc:418452]	1	0.219379	0.432927	0.999957	stable
ENSGALG00010017312	PTP4A2	protein tyrosine phosphatase 4A2 [Source:HGNC Symbol;Acc:HGNC:9635]	23	-0.21848	0.432936	0.999957	stable
ENSGALG00010013335	POPDC3	popeye domain containing 3 [Source:NCBI gene (formerly Entrezgene);Acc:395434]	3	-0.218419	0.433184	0.999957	stable
ENSGALG00010005215	VASH1	vasohibin 1 [Source:HGNC Symbol;Acc:HGNC:19964]	5	-0.219011	0.433259	0.999957	stable
ENSGALG00010012245			2	0.224778	0.433383	0.999957	stable
ENSGALG00010007162			1	-0.223454	0.433385	0.999957	stable
ENSGALG00010017746	MSH6	mutS homolog 6 [Source:NCBI gene (formerly Entrezgene);Acc:421291]	3	-0.220629	0.433466	0.999957	stable
ENSGALG00010005991	FARP1	FERM, ARH/RhoGEF and pleckstrin domain protein 1 [Source:NCBI gene (formerly Entrezgene);Acc:418781]	1	-0.22308	0.433939	0.999957	stable
ENSGALG00010008866	WASHC5	WASH complex subunit 5 [Source:HGNC Symbol;Acc:HGNC:28984]	2	0.222246	0.434398	0.999957	stable
ENSGALG00010009246	RUSC2	RUN and SH3 domain containing 2 [Source:HGNC Symbol;Acc:HGNC:23625]	Z	-0.220123	0.43441	0.999957	stable
ENSGALG00010014831	VAPB	VAMP associated protein B and C [Source:NCBI gene (formerly Entrezgene);Acc:419317]	20	0.219073	0.434994	0.999957	stable
ENSGALG00010020257	ZNF710	zinc finger protein 710 [Source:HGNC Symbol;Acc:HGNC:25352]	10	-0.224297	0.435105	0.999957	stable
ENSGALG00010021242	BCAR3	BCAR3 adaptor protein, NSP family member [Source:HGNC Symbol;Acc:HGNC:973]	8	0.225691	0.435193	0.999957	stable
ENSGALG00010024666	MED24	mediator complex subunit 24 [Source:NCBI gene (formerly Entrezgene);Acc:426134]	27	0.226117	0.435266	0.999957	stable
ENSGALG00010000650	BCKDK	branched chain keto acid dehydrogenase kinase [Source:HGNC Symbol;Acc:HGNC:16902]	36	0.219006	0.435381	0.999957	stable
ENSGALG00010002342	BAG2	BAG cochaperone 2 [Source:HGNC Symbol;Acc:HGNC:938]	3	-0.217016	0.435489	0.999957	stable
ENSGALG00010008636	AGTPBP1	ATP/GTP binding protein 1 [Source:NCBI gene (formerly Entrezgene);Acc:427460]	Z	-0.218467	0.435616	0.999957	stable
ENSGALG00010027705	S100A11	S100 calcium binding protein A11 [Source:NCBI gene (formerly Entrezgene);Acc:396075]	25	-0.22159	0.435626	0.999957	stable
ENSGALG00010014617	GRTP1	growth hormone regulated TBC protein 1 [Source:HGNC Symbol;Acc:HGNC:20310]	1	0.226003	0.435801	0.999957	stable
ENSGALG00010001205	CEP192	centrosomal protein 192 [Source:HGNC Symbol;Acc:HGNC:25515]	2	0.224489	0.436002	0.999957	stable
ENSGALG00010010982	ZBTB21	zinc finger and BTB domain containing 21 [Source:HGNC Symbol;Acc:HGNC:13083]	1	0.22194	0.436077	0.999957	stable
ENSGALG00010029244	HLF	HLF transcription factor, PAR bZIP family member [Source:HGNC Symbol;Acc:HGNC:4977]	18	0.225732	0.436148	0.999957	stable
ENSGALG00010022252	COQ9	coenzyme Q9 [Source:NCBI gene (formerly Entrezgene);Acc:415636]	11	-0.216674	0.436245	0.999957	stable
ENSGALG00010017579	P3H2	prolyl 3-hydroxylase 2 [Source:NCBI gene (formerly Entrezgene);Acc:414143]	9	-0.225816	0.436406	0.999957	stable
ENSGALG00010026088	SNRPC	small nuclear ribonucleoprotein polypeptide C [Source:NCBI gene (formerly Entrezgene);Acc:419901]	26	-0.217828	0.43655	0.999957	stable
ENSGALG00010024956	VPS37B	VPS37B subunit of ESCRT-I [Source:HGNC Symbol;Acc:HGNC:25754]	15	0.218736	0.436629	0.999957	stable
ENSGALG00010012610	RPL3	ribosomal protein L3 [Source:NCBI gene (formerly Entrezgene);Acc:418016]	1	0.216237	0.437051	0.999957	stable
ENSGALG00010015050	HIVEP3	HIVEP zinc finger 3 [Source:HGNC Symbol;Acc:HGNC:13561]	23	-0.22551	0.437053	0.999957	stable
ENSGALG00010006347	PPP6R2	protein phosphatase 6 regulatory subunit 2 [Source:HGNC Symbol;Acc:HGNC:19253]	1	-0.21804	0.437268	0.999957	stable
ENSGALG00010009164	TMEM128	transmembrane protein 128 [Source:NCBI gene (formerly Entrezgene);Acc:422845]	4	-0.222752	0.437627	0.999957	stable
ENSGALG00010015932	ACOT8	acyl-CoA thioesterase 8 [Source:HGNC Symbol;Acc:HGNC:15919]	20	0.220385	0.437772	0.999957	stable
ENSGALG00010007204	LANCL2	LanC like 2 [Source:HGNC Symbol;Acc:HGNC:6509]	2	0.220622	0.437974	0.999957	stable
ENSGALG00010010381	MAST4	microtubule associated serine/threonine kinase family member 4 [Source:HGNC Symbol;Acc:HGNC:19037]	Z	-0.218561	0.438031	0.999957	stable
ENSGALG00010023704	ANKRD13C	ankyrin repeat domain 13C [Source:HGNC Symbol;Acc:HGNC:25374]	8	-0.218241	0.438256	0.999957	stable
ENSGALG00010021346	RPS21	ribosomal protein S21 [Source:HGNC Symbol;Acc:HGNC:10409]	20	0.215776	0.438297	0.999957	stable
ENSGALG00010023342	FITM2	fat storage inducing transmembrane protein 2 [Source:HGNC Symbol;Acc:HGNC:16135]	20	0.224169	0.438883	0.999957	stable
ENSGALG00010017798	BAG4	BAG cochaperone 4 [Source:HGNC Symbol;Acc:HGNC:940]	22	-0.220443	0.438897	0.999957	stable
ENSGALG00010029631	LIG3	DNA ligase 3 [Source:NCBI gene (formerly Entrezgene);Acc:417530]	19	0.219775	0.439147	0.999957	stable
ENSGALG00010019017	IRAK2	interleukin 1 receptor associated kinase 2 [Source:NCBI gene (formerly Entrezgene);Acc:416118]	12	0.215684	0.439273	0.999957	stable
ENSGALG00010027303	APEH	acylaminoacyl-peptide hydrolase [Source:NCBI gene (formerly Entrezgene);Acc:415926]	12	0.222792	0.439317	0.999957	stable
ENSGALG00010001940	PTPRM	protein tyrosine phosphatase receptor type M [Source:HGNC Symbol;Acc:HGNC:9675]	2	0.2184	0.439797	0.999957	stable
ENSGALG00010001803	PPP4R1	protein phosphatase 4 regulatory subunit 1 [Source:HGNC Symbol;Acc:HGNC:9320]	2	0.219474	0.440158	0.999957	stable
ENSGALG00010017658	WHAMM	WASP homolog associated with actin, golgi membranes and microtubules [Source:HGNC Symbol;Acc:HGNC:30493]	10	-0.216386	0.440247	0.999957	stable
ENSGALG00010007115			1	-0.219822	0.440655	0.999957	stable
ENSGALG00010019183	ANGEL2	angel homolog 2 [Source:NCBI gene (formerly Entrezgene);Acc:421363]	3	-0.2194	0.440736	0.999957	stable
ENSGALG00010017771	PNO1	partner of NOB1 homolog [Source:NCBI gene (formerly Entrezgene);Acc:769547]	3	-0.216692	0.440786	0.999957	stable
ENSGALG00010021402			12	-0.222397	0.440855	0.999957	stable
ENSGALG00010015803	SYF2	SYF2 pre-mRNA splicing factor [Source:NCBI gene (formerly Entrezgene);Acc:419593]	23	-0.216284	0.441017	0.999957	stable
ENSGALG00010027410	ALAS1	5'-aminolevulinate synthase 1 [Source:NCBI gene (formerly Entrezgene);Acc:552895]	12	0.217276	0.441077	0.999957	stable
ENSGALG00010027998	SNX27	sorting nexin family member 27 [Source:NCBI gene (formerly Entrezgene);Acc:425666]	25	-0.215597	0.441394	0.999957	stable
ENSGALG00010029419	RFC2	replication factor C subunit 2 [Source:NCBI gene (formerly Entrezgene);Acc:396542]	19	-0.218823	0.441461	0.999957	stable
ENSGALG00010003268	SMS	spermine synthase [Source:NCBI gene (formerly Entrezgene);Acc:418602]	1	-0.216278	0.44169	0.999957	stable
ENSGALG00010001771			1	-0.219871	0.441857	0.999957	stable
ENSGALG00010024837	TNFRSF1A	TNF receptor superfamily member 1A [Source:NCBI gene (formerly Entrezgene);Acc:418325]	1	0.216367	0.442307	0.999957	stable
ENSGALG00010009026	RAPGEF2	Rap guanine nucleotide exchange factor 2 [Source:HGNC Symbol;Acc:HGNC:16854]	4	0.217797	0.442372	0.999957	stable
ENSGALG00010015583	PRDM4	PR/SET domain 4 [Source:HGNC Symbol;Acc:HGNC:9348]	1	-0.216787	0.44243	0.999957	stable
ENSGALG00010022881	CCNB1	cyclin B1 [Source:NCBI gene (formerly Entrezgene);Acc:415400]	10	-0.220435	0.442525	0.999957	stable
ENSGALG00010021867	CXCL12	C-X-C motif chemokine ligand 12 [Source:NCBI gene (formerly Entrezgene);Acc:395180]	6	0.214962	0.442613	0.999957	stable
ENSGALG00010017996	ZC3H14	zinc finger CCCH-type containing 14 [Source:NCBI gene (formerly Entrezgene);Acc:423399]	5	-0.217122	0.442726	0.999957	stable
ENSGALG00010012103			W	-0.218616	0.443238	0.999957	stable
ENSGALG00010027607	ABL1	ABL proto-oncogene 1, non-receptor tyrosine kinase [Source:HGNC Symbol;Acc:HGNC:76]	17	0.217119	0.443351	0.999957	stable
ENSGALG00010024035	OSBPL5	oxysterol binding protein like 5 [Source:HGNC Symbol;Acc:HGNC:16392]	5	0.218121	0.443489	0.999957	stable
ENSGALG00010008750	PFDN1	prefoldin subunit 1 [Source:NCBI gene (formerly Entrezgene);Acc:416142]	13	0.213889	0.443857	0.999957	stable
ENSGALG00010005476	NFKB1	nuclear factor kappa B subunit 1 [Source:NCBI gene (formerly Entrezgene);Acc:396033]	4	0.217232	0.443955	0.999957	stable
ENSGALG00010027245	LRIG2	leucine rich repeats and immunoglobulin like domains 2 [Source:HGNC Symbol;Acc:HGNC:20889]	26	0.219984	0.444363	0.999957	stable
ENSGALG00010000028	ND4L	NADH dehydrogenase subunit 4L [Source:NCBI gene (formerly Entrezgene);Acc:63549492]	MT	0.21281	0.444413	0.999957	stable
ENSGALG00010028744	HOMER3	homer scaffold protein 3 [Source:HGNC Symbol;Acc:HGNC:17514]	28	-0.213032	0.444474	0.999957	stable
ENSGALG00010016382	UGDH	UDP-glucose 6-dehydrogenase [Source:NCBI gene (formerly Entrezgene);Acc:422792]	4	0.214641	0.444525	0.999957	stable
ENSGALG00010019065	CAND2	cullin associated and neddylation dissociated 2 (putative) [Source:HGNC Symbol;Acc:HGNC:30689]	12	-0.212681	0.444607	0.999957	stable
ENSGALG00010028437			25	0.217349	0.444686	0.999957	stable
ENSGALG00010020111	ADRA2B	adrenoceptor alpha 2B [Source:HGNC Symbol;Acc:HGNC:282]	22	0.221914	0.444693	0.999957	stable
ENSGALG00010003915	MIOS	meiosis regulator for oocyte development [Source:HGNC Symbol;Acc:HGNC:21905]	2	0.219572	0.444914	0.999957	stable
ENSGALG00010025433	CHPF2	chondroitin polymerizing factor 2 [Source:HGNC Symbol;Acc:HGNC:29270]	2	0.214719	0.445067	0.999957	stable
ENSGALG00010016553	SLC25A14	solute carrier family 25 member 14 [Source:NCBI gene (formerly Entrezgene);Acc:422141]	4	-0.21911	0.445123	0.999957	stable
ENSGALG00010027936			28	0.221364	0.445139	0.999957	stable
ENSGALG00010013431	TMEM175	transmembrane protein 175 [Source:NCBI gene (formerly Entrezgene);Acc:427293]	Z	0.217941	0.445718	0.999957	stable
ENSGALG00010008214	CCNG2	cyclin G2 [Source:HGNC Symbol;Acc:HGNC:1593]	4	0.215081	0.445738	0.999957	stable
ENSGALG00010024787	SARS1	seryl-tRNA synthetase 1 [Source:NCBI gene (formerly Entrezgene);Acc:426697]	26	0.213252	0.446161	0.999957	stable
ENSGALG00010016270	RFC4	replication factor C subunit 4 [Source:NCBI gene (formerly Entrezgene);Acc:424958]	9	0.220054	0.446168	0.999957	stable
ENSGALG00010015875	DNTTIP1	deoxynucleotidyltransferase terminal interacting protein 1 [Source:HGNC Symbol;Acc:HGNC:16160]	20	-0.213409	0.446435	0.999957	stable
ENSGALG00010026355	PPP1R12B	protein phosphatase 1 regulatory subunit 12B [Source:HGNC Symbol;Acc:HGNC:7619]	26	-0.212209	0.446468	0.999957	stable
ENSGALG00010023131	SOX6	SRY-box 6 [Source:NCBI gene (formerly Entrezgene);Acc:423068]	5	-0.220678	0.446505	0.999957	stable
ENSGALG00010022974	INPP5D	inositol polyphosphate-5-phosphatase D [Source:HGNC Symbol;Acc:HGNC:6079]	9	0.216508	0.446531	0.999957	stable
ENSGALG00010013435	SDC3	syndecan 3 [Source:NCBI gene (formerly Entrezgene);Acc:396343]	23	0.220385	0.44656	0.999957	stable
ENSGALG00010025882	LDHD	lactate dehydrogenase D [Source:HGNC Symbol;Acc:HGNC:19708]	11	0.218383	0.446566	0.999957	stable
ENSGALG00010017972	RNPEPL1	arginyl aminopeptidase like 1 [Source:HGNC Symbol;Acc:HGNC:10079]	9	-0.213854	0.446894	0.999957	stable
ENSGALG00010029343	SCARF1	scavenger receptor class F member 1 [Source:HGNC Symbol;Acc:HGNC:16820]	19	-0.216507	0.447067	0.999957	stable
ENSGALG00010009119	CISD1	CDGSH iron sulfur domain 1 [Source:NCBI gene (formerly Entrezgene);Acc:423642]	6	-0.21156	0.447269	0.999957	stable
ENSGALG00010020011	TLE3	TLE family member 3, transcriptional corepressor [Source:HGNC Symbol;Acc:HGNC:11839]	10	-0.22015	0.447297	0.999957	stable
ENSGALG00010025963	OAF	out at first homolog [Source:NCBI gene (formerly Entrezgene);Acc:395161]	24	0.215706	0.447342	0.999957	stable
ENSGALG00010023228	GORASP2	golgi reassembly stacking protein 2 [Source:NCBI gene (formerly Entrezgene);Acc:424156]	7	-0.211579	0.447674	0.999957	stable
ENSGALG00010022525	ISCU	iron-sulfur cluster assembly enzyme [Source:HGNC Symbol;Acc:HGNC:29882]	15	-0.211589	0.447775	0.999957	stable
ENSGALG00010007878	PSMB1	proteasome subunit beta 1 [Source:NCBI gene (formerly Entrezgene);Acc:421551]	3	-0.211638	0.447848	0.999957	stable
ENSGALG00010014396	ING1	inhibitor of growth family member 1 [Source:HGNC Symbol;Acc:HGNC:6062]	1	0.217796	0.447891	0.999957	stable
ENSGALG00010002730	E2F6	E2F transcription factor 6 [Source:NCBI gene (formerly Entrezgene);Acc:421943]	3	-0.215477	0.448047	0.999957	stable
ENSGALG00010008366	RPRD1A	regulation of nuclear pre-mRNA domain containing 1A [Source:NCBI gene (formerly Entrezgene);Acc:420953]	2	0.219244	0.448667	0.999957	stable
ENSGALG00010012326	SGTB	small glutamine rich tetratricopeptide repeat containing beta [Source:NCBI gene (formerly Entrezgene);Acc:427166]	Z	0.216825	0.448914	0.999957	stable
ENSGALG00010011010			7	0.216751	0.448996	0.999957	stable
ENSGALG00010008168	CAVIN4	caveolae associated protein 4 [Source:HGNC Symbol;Acc:HGNC:33742]	2	-0.210551	0.449054	0.999957	stable
ENSGALG00010029344			18	-0.212249	0.449851	0.999957	stable
ENSGALG00010016785	PDGFRB	platelet derived growth factor receptor beta [Source:HGNC Symbol;Acc:HGNC:8804]	13	0.212277	0.449959	0.999957	stable
ENSGALG00010011204			6	0.213444	0.450094	0.999957	stable
ENSGALG00010025257	LPCAT2	lysophosphatidylcholine acyltransferase 2 [Source:NCBI gene (formerly Entrezgene);Acc:415716]	11	0.216222	0.450306	0.999957	stable
ENSGALG00010005559	FILIP1L	filamin A interacting protein 1 like [Source:HGNC Symbol;Acc:HGNC:24589]	1	-0.211889	0.450493	0.999957	stable
ENSGALG00010027616	SLC38A3	solute carrier family 38 member 3 [Source:HGNC Symbol;Acc:HGNC:18044]	12	0.216605	0.451093	0.999957	stable
ENSGALG00010012362	COL6A3	collagen type VI alpha 3 chain [Source:NCBI gene (formerly Entrezgene);Acc:396548]	7	0.209467	0.451143	0.999957	stable
ENSGALG00010017830	DENND4A	DENN domain containing 4A [Source:HGNC Symbol;Acc:HGNC:24321]	10	-0.211581	0.45128	0.999957	stable
ENSGALG00010008447	FRRS1L	ferric chelate reductase 1 like [Source:HGNC Symbol;Acc:HGNC:1362]	2	0.215109	0.451294	0.999957	stable
ENSGALG00010025340	METTL21A	methyltransferase like 21A [Source:NCBI gene (formerly Entrezgene);Acc:424094]	7	-0.217032	0.451344	0.999957	stable
ENSGALG00010029396	WIPI1	WD repeat domain, phosphoinositide interacting 1 [Source:HGNC Symbol;Acc:HGNC:25471]	18	-0.209779	0.451363	0.999957	stable
ENSGALG00010018226	JAG1	jagged canonical Notch ligand 1 [Source:HGNC Symbol;Acc:HGNC:6188]	3	-0.2146	0.451428	0.999957	stable
ENSGALG00010005660	UBAC2	UBA domain containing 2 [Source:NCBI gene (formerly Entrezgene);Acc:418778]	1	-0.210991	0.451478	0.999957	stable
ENSGALG00010010465	BMPR1A	bone morphotic protein receptor type 1A [Source:NCBI gene (formerly Entrezgene);Acc:396308]	6	0.213913	0.451618	0.999957	stable
ENSGALG00010017605	GFPT1	glutamine--fructose-6-phosphate transaminase 1 [Source:NCBI gene (formerly Entrezgene);Acc:419514]	22	0.211424	0.451691	0.999957	stable
ENSGALG00010029370	SRSF2	serine and arginine rich splicing factor 2 [Source:NCBI gene (formerly Entrezgene);Acc:396195]	18	-0.212905	0.451817	0.999957	stable
ENSGALG00010010186	TNPO1	transportin 1 [Source:HGNC Symbol;Acc:HGNC:6401]	Z	-0.210994	0.451832	0.999957	stable
ENSGALG00010013135	TTC3	tetratricopeptide repeat domain 3 [Source:HGNC Symbol;Acc:HGNC:12393]	1	0.212792	0.451947	0.999957	stable
ENSGALG00010005351	DTNA	dystrobrevin alpha [Source:HGNC Symbol;Acc:HGNC:3057]	2	-0.210693	0.452087	0.999957	stable
ENSGALG00010020389	ACTN1	actinin, alpha 1 [Source:NCBI gene (formerly Entrezgene);Acc:373918]	5	0.210792	0.452272	0.999957	stable
ENSGALG00010014312	KIAA1191	KIAA1191 [Source:NCBI gene (formerly Entrezgene);Acc:416230]	13	-0.214632	0.452392	0.999957	stable
ENSGALG00010027146	KXD1	KxDL motif containing 1 [Source:HGNC Symbol;Acc:HGNC:28420]	28	-0.212882	0.452571	0.999957	stable
ENSGALG00010009497	HS3ST1	heparan sulfate-glucosamine 3-sulfotransferase 1 [Source:HGNC Symbol;Acc:HGNC:5194]	4	-0.217386	0.45278	0.999957	stable
ENSGALG00010026001	ANKS1A	ankyrin repeat and sterile alpha motif domain containing 1A [Source:HGNC Symbol;Acc:HGNC:20961]	26	0.213392	0.452832	0.999957	stable
ENSGALG00010008825	PPID	peptidylprolyl isomerase D [Source:HGNC Symbol;Acc:HGNC:9257]	4	0.209316	0.453224	0.999957	stable
ENSGALG00010028148			17	-0.214533	0.453286	0.999957	stable
ENSGALG00010028599	VPS72	vacuolar protein sorting 72 homolog [Source:HGNC Symbol;Acc:HGNC:11644]	25	-0.209281	0.45336	0.999957	stable
ENSGALG00010003474	RPS7	ribosomal protein S7 [Source:HGNC Symbol;Acc:HGNC:10440]	3	0.208209	0.453871	0.999957	stable
ENSGALG00010016867	FLT4	fms related tyrosine kinase 4 [Source:NCBI gene (formerly Entrezgene);Acc:395742]	13	-0.217165	0.454152	0.999957	stable
ENSGALG00010009126	JPH3	junctophilin 3 [Source:HGNC Symbol;Acc:HGNC:14203]	11	-0.210062	0.454299	0.999957	stable
ENSGALG00010028500	VPS45	vacuolar protein sorting 45 homolog [Source:NCBI gene (formerly Entrezgene);Acc:430741]	25	0.211704	0.454379	0.999957	stable
ENSGALG00010020440	PAX7	paired box 7 [Source:NCBI gene (formerly Entrezgene);Acc:395942]	21	0.214662	0.454463	0.999957	stable
ENSGALG00010023079	SLC25A16	solute carrier family 25 member 16 [Source:HGNC Symbol;Acc:HGNC:10986]	6	-0.21249	0.454467	0.999957	stable
ENSGALG00010019972	PPP1CB	protein phosphatase 1 catalytic subunit beta [Source:NCBI gene (formerly Entrezgene);Acc:396019]	3	0.20815	0.45452	0.999957	stable
ENSGALG00010010988	ANKRD44	ankyrin repeat domain 44 [Source:NCBI gene (formerly Entrezgene);Acc:424055]	7	0.213287	0.454932	0.999957	stable
ENSGALG00010008072	NRSN1	neurensin 1 [Source:HGNC Symbol;Acc:HGNC:17881]	2	-0.212833	0.455083	0.999957	stable
ENSGALG00010013381	DENND2A	DENN domain containing 2A [Source:HGNC Symbol;Acc:HGNC:22212]	1	0.211239	0.455149	0.999957	stable
ENSGALG00010006270	STAM	signal transducing adaptor molecule [Source:HGNC Symbol;Acc:HGNC:11357]	2	0.213835	0.455183	0.999957	stable
ENSGALG00010018010		voltage dependent anion channel 3 [Source:HGNC Symbol;Acc:HGNC:12674]	22	0.208703	0.455184	0.999957	stable
ENSGALG00010026827	FAM117A	family with sequence similarity 117 member A [Source:HGNC Symbol;Acc:HGNC:24179]	27	0.209886	0.455758	0.999957	stable
ENSGALG00010015928	CAPN7	calpain 7 [Source:HGNC Symbol;Acc:HGNC:1484]	2	0.217288	0.455758	0.999957	stable
ENSGALG00010006285	FZD8	frizzled class receptor 8 [Source:HGNC Symbol;Acc:HGNC:4046]	2	-0.214542	0.455833	0.999957	stable
ENSGALG00010027672	CNTRL	centriolin [Source:NCBI gene (formerly Entrezgene);Acc:417121]	17	0.212046	0.455997	0.999957	stable
ENSGALG00010007926	EIF3E	eukaryotic translation initiation factor 3 subunit E [Source:NCBI gene (formerly Entrezgene);Acc:420272]	2	0.207264	0.456319	0.999957	stable
ENSGALG00010024313	SERINC3	serine incorporator 3 [Source:NCBI gene (formerly Entrezgene);Acc:419196]	20	-0.209002	0.456407	0.999957	stable
ENSGALG00010018707	SLC45A1	solute carrier family 45 member 1 [Source:HGNC Symbol;Acc:HGNC:17939]	21	0.211378	0.456411	0.999957	stable
ENSGALG00010017647	ITGA9	integrin subunit alpha 9 [Source:NCBI gene (formerly Entrezgene);Acc:420757]	2	0.212788	0.456684	0.999957	stable
ENSGALG00010010749	NCOA4	nuclear receptor coactivator 4 [Source:NCBI gene (formerly Entrezgene);Acc:423615]	6	-0.207591	0.456782	0.999957	stable
ENSGALG00010021610	TMEM11	transmembrane protein 11 [Source:NCBI gene (formerly Entrezgene);Acc:427663]	14	-0.211032	0.456854	0.999957	stable
ENSGALG00010020226	C22H8ORF4	transcriptional and immune response regulator [Source:HGNC Symbol;Acc:HGNC:1357]	22	0.21004	0.456899	0.999957	stable
ENSGALG00010008103	RBPMS	RNA binding protein, mRNA processing factor [Source:HGNC Symbol;Acc:HGNC:19097]	4	-0.212432	0.456911	0.999957	stable
ENSGALG00010021667	TBX15	T-box transcription factor 15 [Source:HGNC Symbol;Acc:HGNC:11594]	1	0.209266	0.456935	0.999957	stable
ENSGALG00010001104	MBNL1	muscleblind like splicing regulator 1 [Source:NCBI gene (formerly Entrezgene);Acc:425033]	9	-0.20699	0.457005	0.999957	stable
ENSGALG00010021466	HES4	hes family bHLH transcription factor 4 [Source:NCBI gene (formerly Entrezgene);Acc:395128]	21	-0.216421	0.457009	0.999957	stable
ENSGALG00010023968	TYW5	tRNA-yW synthesizing protein 5 [Source:NCBI gene (formerly Entrezgene);Acc:424065]	7	-0.215636	0.457096	0.999957	stable
ENSGALG00010016800	RPL14	ribosomal protein L14 [Source:HGNC Symbol;Acc:HGNC:10305]	2	0.2066	0.457528	0.999957	stable
ENSGALG00010009761	PDP2	pyruvate dehyrogenase phosphatase catalytic subunit 2 [Source:HGNC Symbol;Acc:HGNC:30263]	11	0.210371	0.458024	0.999957	stable
ENSGALG00010016885	CDCA4	cell division cycle associated 4 [Source:NCBI gene (formerly Entrezgene);Acc:423500]	5	0.209181	0.458094	0.999957	stable
ENSGALG00010005341	UGGT2	UDP-glucose glycoprotein glucosyltransferase 2 [Source:NCBI gene (formerly Entrezgene);Acc:418785]	1	0.211712	0.4581	0.999957	stable
ENSGALG00010024063	BRD7	bromodomain containing 7 [Source:NCBI gene (formerly Entrezgene);Acc:415730]	11	-0.207334	0.458286	0.999957	stable
ENSGALG00010015899	SMARCA1	SWI/SNF related, matrix associated, actin dependent regulator of chromatin, subfamily a, member 1 [Source:HGNC Symbol;Acc:HGNC:11097]	4	0.210221	0.458801	0.999957	stable
ENSGALG00010018933	PHF13	PHD finger protein 13 [Source:NCBI gene (formerly Entrezgene);Acc:101750144]	21	0.212632	0.45894	0.999957	stable
ENSGALG00010021791	PLEKHM2	pleckstrin homology and RUN domain containing M2 [Source:HGNC Symbol;Acc:HGNC:29131]	21	-0.206909	0.459092	0.999957	stable
ENSGALG00010005670	SGMS2	sphingomyelin synthase 2 [Source:NCBI gene (formerly Entrezgene);Acc:422529]	4	-0.213113	0.459183	0.999957	stable
ENSGALG00010021212	MYO18B	myosin XVIIIB [Source:HGNC Symbol;Acc:HGNC:18150]	15	-0.205912	0.459205	0.999957	stable
ENSGALG00010009741	C2H6orf52	chromosome 2 C6orf52 homolog [Source:NCBI gene (formerly Entrezgene);Acc:420849]	2	-0.209019	0.45925	0.999957	stable
ENSGALG00010003160	KIDINS220	kinase D interacting substrate 220 [Source:HGNC Symbol;Acc:HGNC:29508]	3	-0.206754	0.459365	0.999957	stable
ENSGALG00010019313	MRPL28	mitochondrial ribosomal protein L28 [Source:NCBI gene (formerly Entrezgene);Acc:426121]	14	-0.20854	0.459445	0.999957	stable
ENSGALG00010028114	PFKFB4	6-phosphofructo-2-kinase/fructose-2,6-biphosphatase 4 [Source:HGNC Symbol;Acc:HGNC:8875]	12	0.210031	0.459672	0.999957	stable
ENSGALG00010021719	BHLHE40	basic helix-loop-helix family member e40 [Source:NCBI gene (formerly Entrezgene);Acc:416108]	12	0.206989	0.459689	0.999957	stable
ENSGALG00010012648	MRPS6	mitochondrial ribosomal protein S6 [Source:NCBI gene (formerly Entrezgene);Acc:427978]	1	-0.208244	0.459696	0.999957	stable
ENSGALG00010016890	UBR7	ubiquitin protein ligase E3 component n-recognin 7 (putative) [Source:NCBI gene (formerly Entrezgene);Acc:772299]	5	0.206698	0.459835	0.999957	stable
ENSGALG00010020619	QARS	glutaminyl-tRNA synthetase [Source:NCBI gene (formerly Entrezgene);Acc:416057]	12	0.207573	0.460081	0.999957	stable
ENSGALG00010015172	PPP4R3A	protein phosphatase 4 regulatory subunit 3A [Source:HGNC Symbol;Acc:HGNC:20219]	5	-0.209895	0.460134	0.999957	stable
ENSGALG00010006957	PALM2AKAP2	PALM2-AKAP2 fusion [Source:NCBI gene (formerly Entrezgene);Acc:100533110]	Z	-0.209342	0.460147	0.999957	stable
ENSGALG00010003937			35	0.206768	0.460157	0.999957	stable
ENSGALG00010001140	NMD3	NMD3 ribosome export adaptor [Source:HGNC Symbol;Acc:HGNC:24250]	9	0.210357	0.460289	0.999957	stable
ENSGALG00010021613	ADGRL4	adhesion G protein-coupled receptor L4 [Source:HGNC Symbol;Acc:HGNC:20822]	8	0.208109	0.460408	0.999957	stable
ENSGALG00010025026	DENR	density regulated re-initiation and release factor [Source:NCBI gene (formerly Entrezgene);Acc:771794]	15	-0.206525	0.460419	0.999957	stable
ENSGALG00010016335	ABHD4	abhydrolase domain containing 4 [Source:NCBI gene (formerly Entrezgene);Acc:420673]	2	-0.209359	0.460491	0.999957	stable
ENSGALG00010022813	USP24	ubiquitin specific peptidase 24 [Source:HGNC Symbol;Acc:HGNC:12623]	8	-0.205417	0.460625	0.999957	stable
ENSGALG00010024931	UBE3C	ubiquitin protein ligase E3C [Source:NCBI gene (formerly Entrezgene);Acc:420447]	2	-0.207335	0.460796	0.999957	stable
ENSGALG00010015148			Z	0.209384	0.461337	0.999957	stable
ENSGALG00010013221	C2orf49	C2orf49 homolog [Source:NCBI gene (formerly Entrezgene);Acc:418725]	1	0.209754	0.461508	0.999957	stable
ENSGALG00010012688	NDUFAF2	NADH:ubiquinone oxidoreductase complex assembly factor 2 [Source:NCBI gene (formerly Entrezgene);Acc:769549]	Z	-0.20779	0.461519	0.999957	stable
ENSGALG00010008325	AADAT	aminoadipate aminotransferase [Source:HGNC Symbol;Acc:HGNC:17929]	4	0.211316	0.461792	0.999957	stable
ENSGALG00010020147	ABHD2	abhydrolase domain containing 2, acylglycerol lipase [Source:HGNC Symbol;Acc:HGNC:18717]	10	-0.213492	0.462041	0.999957	stable
ENSGALG00010019104	POLL	DNA polymerase lambda [Source:HGNC Symbol;Acc:HGNC:9184]	6	-0.212747	0.462118	0.999957	stable
ENSGALG00010021731	SRM	spermidine synthase [Source:HGNC Symbol;Acc:HGNC:11296]	21	-0.209915	0.462282	0.999957	stable
ENSGALG00010028885	BRD3	bromodomain containing 3 [Source:HGNC Symbol;Acc:HGNC:1104]	17	-0.212498	0.462379	0.999957	stable
ENSGALG00010029617	POR	cytochrome p450 oxidoreductase [Source:NCBI gene (formerly Entrezgene);Acc:417520]	19	-0.206723	0.463118	0.999957	stable
ENSGALG00010011312	VPS13B	vacuolar protein sorting 13 homolog B [Source:HGNC Symbol;Acc:HGNC:2183]	2	0.208727	0.463198	0.999957	stable
ENSGALG00010026344	TIMM10	translocase of inner mitochondrial membrane 10 [Source:NCBI gene (formerly Entrezgene);Acc:425202]	5	0.207606	0.463323	0.999957	stable
ENSGALG00010028061	NAIF1	nuclear apoptosis inducing factor 1 [Source:NCBI gene (formerly Entrezgene);Acc:417229]	17	-0.207455	0.463464	0.999957	stable
ENSGALG00010010604	HIVEP1	HIVEP zinc finger 1 [Source:HGNC Symbol;Acc:HGNC:4920]	2	0.208832	0.463512	0.999957	stable
ENSGALG00010008449	SRA1	steroid receptor RNA activator 1 [Source:NCBI gene (formerly Entrezgene);Acc:427608]	13	0.211632	0.463553	0.999957	stable
ENSGALG00010024002	DGCR2	DiGeorge syndrome critical region 2 [Source:NCBI gene (formerly Entrezgene);Acc:416926]	15	-0.206568	0.4636	0.999957	stable
ENSGALG00010029658	XYLT2	xylosyltransferase 2 [Source:NCBI gene (formerly Entrezgene);Acc:414780]	18	-0.209848	0.463623	0.999957	stable
ENSGALG00010011837	VLDLR	very low density lipoprotein receptor [Source:NCBI gene (formerly Entrezgene);Acc:396154]	Z	-0.204398	0.463934	0.999957	stable
ENSGALG00010001701	NDUFA5	NADH:ubiquinone oxidoreductase subunit A5 [Source:NCBI gene (formerly Entrezgene);Acc:417753]	1	0.203739	0.464095	0.999957	stable
ENSGALG00010027879			28	-0.20424	0.464133	0.999957	stable
ENSGALG00010016558	NR2F2	nuclear receptor subfamily 2 group F member 2 [Source:NCBI gene (formerly Entrezgene);Acc:386585]	10	0.207177	0.464662	0.999957	stable
ENSGALG00010007960	TSNAX	translin associated factor X [Source:NCBI gene (formerly Entrezgene);Acc:421526]	3	0.208384	0.464815	0.999957	stable
ENSGALG00010028461		extracellular matrix protein 1 [Source:HGNC Symbol;Acc:HGNC:3153]	25	0.207108	0.464924	0.999957	stable
ENSGALG00010022151	PIP4K2B	phosphatidylinositol-5-phosphate 4-kinase type 2 beta [Source:HGNC Symbol;Acc:HGNC:8998]	27	-0.206171	0.464978	0.999957	stable
ENSGALG00010024733	MBTPS1	membrane bound transcription factor peptidase, site 1 [Source:HGNC Symbol;Acc:HGNC:15456]	11	0.205643	0.465001	0.999957	stable
ENSGALG00010019859	BIN3	bridging integrator 3 [Source:HGNC Symbol;Acc:HGNC:1054]	22	0.20808	0.465219	0.999957	stable
ENSGALG00010001526	PPP1R3A	protein phosphatase 1 regulatory subunit 3A [Source:HGNC Symbol;Acc:HGNC:9291]	1	-0.203078	0.4653	0.999957	stable
ENSGALG00010012614	LHFPL2	LHFPL tetraspan subfamily member 2 [Source:HGNC Symbol;Acc:HGNC:6588]	Z	-0.211171	0.46531	0.999957	stable
ENSGALG00010020682	ZDHHC16	zinc finger DHHC-type palmitoyltransferase 16 [Source:HGNC Symbol;Acc:HGNC:20714]	6	0.209414	0.465444	0.999957	stable
ENSGALG00010018044	INTS11	integrator complex subunit 11 [Source:NCBI gene (formerly Entrezgene);Acc:419418]	21	0.207997	0.465599	0.999957	stable
ENSGALG00010029864	SLC16A3	solute carrier family 16 member 3 [Source:NCBI gene (formerly Entrezgene);Acc:395383]	18	-0.206852	0.465761	0.999957	stable
ENSGALG00010015936	RPL36AL	ribosomal protein L36a like [Source:HGNC Symbol;Acc:HGNC:10346]	4	0.202852	0.465935	0.999957	stable
ENSGALG00010015898			20	-0.206892	0.466193	0.999957	stable
ENSGALG00010000307	ZMAT5	zinc finger matrin-type 5 [Source:NCBI gene (formerly Entrezgene);Acc:417017]	15	0.206139	0.466433	0.999957	stable
ENSGALG00010015163	PLK2	polo like kinase 2 [Source:HGNC Symbol;Acc:HGNC:19699]	Z	-0.206992	0.466541	0.999957	stable
ENSGALG00010017207			14	-0.20273	0.46679	0.999957	stable
ENSGALG00010011989	HIST1H110	histone cluster 1, H1.10 (similar to human histone cluster 1, class H1s) [Source:NCBI gene (formerly Entrezgene);Acc:417948]	1	-0.205325	0.466884	0.999957	stable
ENSGALG00010027168	SSBP4	single stranded DNA binding protein 4 [Source:HGNC Symbol;Acc:HGNC:15676]	28	0.207767	0.466941	0.999957	stable
ENSGALG00010001870	PLP2	proteolipid protein 2 [Source:HGNC Symbol;Acc:HGNC:9087]	MU179279.1	0.206083	0.466949	0.999957	stable
ENSGALG00010015149			4	0.203993	0.467066	0.999957	stable
ENSGALG00010028414	KBTBD12	kelch repeat and BTB domain containing 12 [Source:HGNC Symbol;Acc:HGNC:25731]	12	-0.202881	0.46712	0.999957	stable
ENSGALG00010022245	PIKFYVE	phosphoinositide kinase, FYVE-type zinc finger containing [Source:HGNC Symbol;Acc:HGNC:23785]	7	-0.204757	0.467139	0.999957	stable
ENSGALG00010027378	ZBTB47	zinc finger and BTB domain containing 47 [Source:HGNC Symbol;Acc:HGNC:26955]	2	-0.204438	0.467222	0.999957	stable
ENSGALG00010028538	FEM1A	fem-1 homolog A [Source:HGNC Symbol;Acc:HGNC:16934]	28	-0.202237	0.467256	0.999957	stable
ENSGALG00010025703	UBASH3B	ubiquitin associated and SH3 domain containing B [Source:HGNC Symbol;Acc:HGNC:29884]	24	0.206923	0.467464	0.999957	stable
ENSGALG00010021644	TARDBP	TAR DNA binding protein [Source:NCBI gene (formerly Entrezgene);Acc:419453]	21	-0.203581	0.467696	0.999957	stable
ENSGALG00010021375	TUBG1	tubulin gamma 1 [Source:HGNC Symbol;Acc:HGNC:12417]	27	-0.206335	0.467724	0.999957	stable
ENSGALG00010023767	VCAM1		8	0.205371	0.467861	0.999957	stable
ENSGALG00010013174	ADAMTS12	ADAM metallopeptidase with thrombospondin type 1 motif 12 [Source:HGNC Symbol;Acc:HGNC:14605]	Z	0.204982	0.467884	0.999957	stable
ENSGALG00010021798	RANBP10	RAN binding protein 10 [Source:HGNC Symbol;Acc:HGNC:29285]	11	0.20687	0.46804	0.999957	stable
ENSGALG00010013428	BPGM	bisphosphoglycerate mutase [Source:NCBI gene (formerly Entrezgene);Acc:418172]	1	-0.201591	0.468141	0.999957	stable
ENSGALG00010029948	MYADML2	myeloid associated differentiation marker like 2 [Source:HGNC Symbol;Acc:HGNC:34548]	18	0.206229	0.46836	0.999957	stable
ENSGALG00010019204	ARF6	ADP ribosylation factor 6 [Source:NCBI gene (formerly Entrezgene);Acc:428927]	5	-0.203187	0.468383	0.999957	stable
ENSGALG00010008893			6	-0.201701	0.468733	0.999957	stable
ENSGALG00010021772	TSN	translin [Source:NCBI gene (formerly Entrezgene);Acc:395955]	7	-0.203783	0.469094	0.999957	stable
ENSGALG00010003133	SAT1	spermidine/spermine N1-acetyltransferase 1 [Source:NCBI gene (formerly Entrezgene);Acc:374006]	1	0.201918	0.469359	0.999957	stable
ENSGALG00010001264	FAM3C	family with sequence similarity 3, member C [Source:NCBI gene (formerly Entrezgene);Acc:417758]	1	0.202907	0.469918	0.999957	stable
ENSGALG00010009439	B3GALNT2	beta-1,3-N-acetylgalactosaminyltransferase 2 [Source:HGNC Symbol;Acc:HGNC:28596]	3	-0.206282	0.470146	0.999957	stable
ENSGALG00010009118	ACTN2	actinin alpha 2 [Source:NCBI gene (formerly Entrezgene);Acc:396263]	3	0.200565	0.470268	0.999957	stable
ENSGALG00010010410	CACNA2D1	calcium voltage-gated channel auxiliary subunit alpha2delta 1 [Source:NCBI gene (formerly Entrezgene);Acc:768444]	1	0.201001	0.470285	0.999957	stable
ENSGALG00010009441	ZNF518B	zinc finger protein 518B [Source:HGNC Symbol;Acc:HGNC:29365]	4	0.206608	0.470438	0.999957	stable
ENSGALG00010017859	EXOC6	exocyst complex component 6 [Source:NCBI gene (formerly Entrezgene);Acc:423807]	6	0.202438	0.470499	0.999957	stable
ENSGALG00010010022	KMT2E	lysine methyltransferase 2E (inactive) [Source:HGNC Symbol;Acc:HGNC:18541]	1	0.20214	0.470613	0.999957	stable
ENSGALG00010011982	STK3	serine/threonine kinase 3 [Source:NCBI gene (formerly Entrezgene);Acc:425375]	2	0.204552	0.471243	0.999957	stable
ENSGALG00010015796	LARP1	La ribonucleoprotein 1, translational regulator [Source:HGNC Symbol;Acc:HGNC:29531]	13	-0.202054	0.47132	0.999957	stable
ENSGALG00010017956	TIPIN	TIMELESS interacting protein [Source:NCBI gene (formerly Entrezgene);Acc:415548]	10	0.205021	0.47135	0.999957	stable
ENSGALG00010007070	UBL3	ubiquitin like 3 [Source:NCBI gene (formerly Entrezgene);Acc:418921]	1	-0.201111	0.471721	0.999957	stable
ENSGALG00010029364	ANAPC11	anaphase promoting complex subunit 11 [Source:NCBI gene (formerly Entrezgene);Acc:115874043]	18	0.208655	0.471721	0.999957	stable
ENSGALG00010019906			5	-0.206261	0.47184	0.999957	stable
ENSGALG00010022801	LSM14B	LSM family member 14B [Source:HGNC Symbol;Acc:HGNC:15887]	20	0.202019	0.471868	0.999957	stable
ENSGALG00010013582	MAP4K4	mitogen-activated protein kinase kinase kinase kinase 4 [Source:HGNC Symbol;Acc:HGNC:6866]	1	0.202879	0.471947	0.999957	stable
ENSGALG00010010466	CRADD	CASP2 and RIPK1 domain containing adaptor with death domain [Source:NCBI gene (formerly Entrezgene);Acc:417900]	1	0.20866	0.472041	0.999957	stable
ENSGALG00010017662	GOLGA4	golgin A4 [Source:HGNC Symbol;Acc:HGNC:4427]	2	0.202054	0.472146	0.999957	stable
ENSGALG00010028141	CISH	cytokine inducible SH2 containing protein [Source:NCBI gene (formerly Entrezgene);Acc:395335]	12	0.200961	0.472332	0.999957	stable
ENSGALG00010018904	UGP2	UDP-glucose pyrophosphorylase 2 [Source:NCBI gene (formerly Entrezgene);Acc:373900]	3	-0.200047	0.472392	0.999957	stable
ENSGALG00010020023	FOSL2	FOS like 2, AP-1 transcription factor subunit [Source:NCBI gene (formerly Entrezgene);Acc:421416]	3	0.206361	0.472594	0.999957	stable
ENSGALG00010008935			1	0.204053	0.472898	0.999957	stable
ENSGALG00010017710	RAB41	RAB41, member RAS oncogene family [Source:HGNC Symbol;Acc:HGNC:18293]	4	0.209926	0.47306	0.999957	stable
ENSGALG00010018561	ACTR1A	ARP1 actin-related A, centractin alpha [Source:NCBI gene (formerly Entrezgene);Acc:423862]	6	0.200239	0.473102	0.999957	stable
ENSGALG00010022504	RAD9A	RAD9 checkpoint clamp component A [Source:NCBI gene (formerly Entrezgene);Acc:404777]	5	-0.206153	0.473255	0.999957	stable
ENSGALG00010000408			JAENSK010000646.1	0.199754	0.473848	0.999957	stable
ENSGALG00010022979	LAMA5	laminin subunit alpha 5 [Source:HGNC Symbol;Acc:HGNC:6485]	20	0.201927	0.474066	0.999957	stable
ENSGALG00010019716	VEGFA	vascular endothelial growth factor A [Source:NCBI gene (formerly Entrezgene);Acc:395909]	3	-0.202433	0.474086	0.999957	stable
ENSGALG00010005448	MRPL57		1	-0.199235	0.474211	0.999957	stable
ENSGALG00010013132	TTC37	tetratricopeptide repeat domain 37 [Source:HGNC Symbol;Acc:HGNC:23639]	Z	-0.200774	0.474361	0.999957	stable
ENSGALG00010016738	NAA60	N-alpha-acetyltransferase 60, NatF catalytic subunit [Source:HGNC Symbol;Acc:HGNC:25875]	14	-0.204742	0.47442	0.999957	stable
ENSGALG00010002501	TCEANC	transcription elongation factor A N-terminal and central domain containing [Source:HGNC Symbol;Acc:HGNC:28277]	1	-0.205088	0.474875	0.999957	stable
ENSGALG00010029745	SHPK	sedoheptulokinase [Source:HGNC Symbol;Acc:HGNC:1492]	19	-0.207092	0.474943	0.999957	stable
ENSGALG00010024565	FAM217B	family with sequence similarity 217 member B [Source:HGNC Symbol;Acc:HGNC:16170]	20	-0.204314	0.475008	0.999957	stable
ENSGALG00010018037	GZF1	GDNF inducible zinc finger protein 1 [Source:NCBI gene (formerly Entrezgene);Acc:421233]	3	0.206426	0.475198	0.999957	stable
ENSGALG00010020809			6	-0.199961	0.475451	0.999957	stable
ENSGALG00010021071	HIF1AN	hypoxia inducible factor 1 subunit alpha inhibitor [Source:HGNC Symbol;Acc:HGNC:17113]	6	-0.198921	0.475837	0.999957	stable
ENSGALG00010005296	PAN3	poly(A) specific ribonuclease subunit PAN3 [Source:HGNC Symbol;Acc:HGNC:29991]	1	0.200786	0.476271	0.999957	stable
ENSGALG00010007441	STRN	striatin [Source:HGNC Symbol;Acc:HGNC:11424]	3	-0.20316	0.476334	0.999957	stable
ENSGALG00010028069	NEK4	NIMA related kinase 4 [Source:HGNC Symbol;Acc:HGNC:11399]	12	0.202327	0.476445	0.999957	stable
ENSGALG00010018067			3	-0.204152	0.476951	0.999957	stable
ENSGALG00010008199	TPRKB	TP53RK binding protein [Source:HGNC Symbol;Acc:HGNC:24259]	1	0.200616	0.477369	0.999957	stable
ENSGALG00010005313	MPHOSPH8	M-phase phosphoprotein 8 [Source:NCBI gene (formerly Entrezgene);Acc:418957]	1	-0.206856	0.477401	0.999957	stable
ENSGALG00010021913			1	-0.203173	0.477768	0.999957	stable
ENSGALG00010013008	C4HXorf56	STING1 ER exit protein 1 [Source:HGNC Symbol;Acc:HGNC:26239]	4	0.202051	0.477868	0.999957	stable
ENSGALG00010008177	NREP	neuronal reration related protein [Source:NCBI gene (formerly Entrezgene);Acc:396353]	Z	0.197186	0.477916	0.999957	stable
ENSGALG00010004662			4	0.20498	0.478103	0.999957	stable
ENSGALG00010022332	KAT6B	lysine acetyltransferase 6B [Source:HGNC Symbol;Acc:HGNC:17582]	6	0.204412	0.478173	0.999957	stable
ENSGALG00010007542	MRPL36	mitochondrial ribosomal protein L36 [Source:NCBI gene (formerly Entrezgene);Acc:107052649]	2	-0.199642	0.478188	0.999957	stable
ENSGALG00010025092	COL1A1	collagen type I alpha 1 chain [Source:NCBI gene (formerly Entrezgene);Acc:395532]	27	-0.196991	0.478441	0.999957	stable
ENSGALG00010025606	CCDC12	coiled-coil domain containing 12 [Source:NCBI gene (formerly Entrezgene);Acc:420402]	2	-0.202306	0.478597	0.999957	stable
ENSGALG00010029625	PECAM1	platelet and endothelial cell adhesion molecule 1 [Source:HGNC Symbol;Acc:HGNC:8823]	18	0.197233	0.478783	0.999957	stable
ENSGALG00010004855	ZEB1	zinc finger E-box binding homeobox 1 [Source:NCBI gene (formerly Entrezgene);Acc:396029]	2	0.198625	0.478842	0.999957	stable
ENSGALG00010016118	EPRS	glutamyl-prolyl-tRNA synthetase [Source:NCBI gene (formerly Entrezgene);Acc:421348]	3	0.197276	0.478964	0.999957	stable
ENSGALG00010019820	BBOX1	gamma-butyrobetaine hydroxylase 1 [Source:HGNC Symbol;Acc:HGNC:964]	5	0.200132	0.479244	0.999957	stable
ENSGALG00010007798	HGSNAT	heparan-alpha-glucosaminide N-acetyltransferase [Source:HGNC Symbol;Acc:HGNC:26527]	4	0.200901	0.479294	0.999957	stable
ENSGALG00010017625	YBX1	Y-box binding protein 1 [Source:NCBI gene (formerly Entrezgene);Acc:386575]	21	0.196436	0.479559	0.999957	stable
ENSGALG00010024694	GTF2H3	ral transcription factor IIH subunit 3 [Source:NCBI gene (formerly Entrezgene);Acc:771837]	15	0.201955	0.479611	0.999957	stable
ENSGALG00010009765	STX10	syntaxin 10 [Source:NCBI gene (formerly Entrezgene);Acc:424413]	8	-0.202763	0.479907	0.999957	stable
ENSGALG00010017533	FAM193A	family with sequence similarity 193 member A [Source:HGNC Symbol;Acc:HGNC:16822]	4	0.203952	0.48011	0.999957	stable
ENSGALG00010010882	CEP350	centrosomal protein 350 [Source:HGNC Symbol;Acc:HGNC:24238]	8	-0.197276	0.480145	0.999957	stable
ENSGALG00010002577	MRPL48	mitochondrial ribosomal protein L48 [Source:NCBI gene (formerly Entrezgene);Acc:419062]	1	-0.198654	0.480486	0.999957	stable
ENSGALG00010028126	ZMYND10	NPR2-like, GATOR1 complex subunit [Source:NCBI gene (formerly Entrezgene);Acc:425132]	12	-0.19917	0.480565	0.999957	stable
ENSGALG00010007852	SLC20A2	solute carrier family 20 member 2 [Source:NCBI gene (formerly Entrezgene);Acc:422493]	4	0.199035	0.4806	0.999957	stable
ENSGALG00010019399	CD248	CD248 molecule [Source:NCBI gene (formerly Entrezgene);Acc:421234]	3	-0.201672	0.480631	0.999957	stable
ENSGALG00010009168	MRPS12	mitochondrial ribosomal protein S12 [Source:HGNC Symbol;Acc:HGNC:10380]	38	0.199512	0.480791	0.999957	stable
ENSGALG00010028760	SSR2	signal sequence receptor subunit 2 [Source:NCBI gene (formerly Entrezgene);Acc:425656]	25	-0.19734	0.48125	0.999957	stable
ENSGALG00010002612	JPH1	junctophilin 1 [Source:HGNC Symbol;Acc:HGNC:14201]	2	-0.195726	0.481301	0.999957	stable
ENSGALG00010016362	NUP62	nucleoporin 62 [Source:HGNC Symbol;Acc:HGNC:8066]	4	0.201515	0.481333	0.999957	stable
ENSGALG00010017458			14	-0.200697	0.481393	0.999957	stable
ENSGALG00010029385	CLIP2	CAP-Gly domain containing linker protein 2 [Source:HGNC Symbol;Acc:HGNC:2586]	19	0.200758	0.481397	0.999957	stable
ENSGALG00010017744	ETAA1	ETAA1 activator of ATR kinase [Source:HGNC Symbol;Acc:HGNC:24648]	3	0.201868	0.481528	0.999957	stable
ENSGALG00010024016	CRYZ	crystallin zeta [Source:NCBI gene (formerly Entrezgene);Acc:772289]	8	0.200836	0.481589	0.999957	stable
ENSGALG00010015009	AGO4	argonaute 4, RISC catalytic component [Source:NCBI gene (formerly Entrezgene);Acc:419629]	23	-0.198165	0.48169	0.999957	stable
ENSGALG00010016878	SUCLG1	succinate-CoA ligase alpha subunit [Source:NCBI gene (formerly Entrezgene);Acc:422932]	4	-0.19594	0.481696	0.999957	stable
ENSGALG00010027381	KLHL40	kelch like family member 40 [Source:HGNC Symbol;Acc:HGNC:30372]	2	-0.196117	0.482031	0.999957	stable
ENSGALG00010018470	IQCB1	IQ motif containing B1 [Source:HGNC Symbol;Acc:HGNC:28949]	7	-0.200244	0.482169	0.999957	stable
ENSGALG00010008160	TXNL4A		2	-0.200722	0.482524	0.999957	stable
ENSGALG00010001499	TIPARP	TCDD inducible poly(ADP-ribose) polymerase [Source:HGNC Symbol;Acc:HGNC:23696]	9	-0.199201	0.482534	0.999957	stable
ENSGALG00010020003			5	0.197052	0.482616	0.999957	stable
ENSGALG00010007544	MLYCD	malonyl-CoA decarboxylase [Source:HGNC Symbol;Acc:HGNC:7150]	11	-0.200809	0.482892	0.999957	stable
ENSGALG00010015555	PNRC2	proline rich nuclear receptor coactivator 2 [Source:NCBI gene (formerly Entrezgene);Acc:419688]	23	-0.195878	0.483026	0.999957	stable
ENSGALG00010023354	SEPTIN2	septin 2 [Source:HGNC Symbol;Acc:HGNC:7729]	9	0.199049	0.483537	0.999957	stable
ENSGALG00010017626	COPS7B	COP9 signalosome subunit 7B [Source:HGNC Symbol;Acc:HGNC:16760]	9	-0.199998	0.483682	0.999957	stable
ENSGALG00010027239			2	0.201354	0.483705	0.999957	stable
ENSGALG00010010347	FBXW11	F-box and WD repeat domain containing 11 [Source:NCBI gene (formerly Entrezgene);Acc:416181]	13	-0.196181	0.483728	0.999957	stable
ENSGALG00010020548	CMTR1	cap methyltransferase 1 [Source:HGNC Symbol;Acc:HGNC:21077]	3	0.198728	0.484047	0.999957	stable
ENSGALG00010013402	MARCKS	myristoylated alanine rich protein kinase C substrate [Source:NCBI gene (formerly Entrezgene);Acc:396473]	3	-0.19553	0.484089	0.999957	stable
ENSGALG00010005335	AHSA1	activator of HSP90 ATPase activity 1 [Source:HGNC Symbol;Acc:HGNC:1189]	5	-0.195211	0.484189	0.999957	stable
ENSGALG00010007660	FAM98A	family with sequence similarity 98 member A [Source:NCBI gene (formerly Entrezgene);Acc:421458]	3	-0.195098	0.484432	0.999957	stable
ENSGALG00010001085			1	-0.200072	0.484474	0.999957	stable
ENSGALG00010021645	ASCC1	activating signal cointegrator 1 complex subunit 1 [Source:HGNC Symbol;Acc:HGNC:24268]	6	0.203416	0.484717	0.999957	stable
ENSGALG00010011696	ZFC3H1	zinc finger C3H1-type containing [Source:HGNC Symbol;Acc:HGNC:28328]	1	0.196081	0.484783	0.999957	stable
ENSGALG00010021129	TXNRD3	thioredoxin reductase 3 [Source:NCBI gene (formerly Entrezgene);Acc:416031]	12	-0.197465	0.484981	0.999957	stable
ENSGALG00010029283	RPS6KB1	ribosomal protein S6 kinase B1 [Source:NCBI gene (formerly Entrezgene);Acc:417637]	19	-0.195458	0.485269	0.999957	stable
ENSGALG00010016999	ITGB1BP2	integrin subunit beta 1 binding protein 2 [Source:HGNC Symbol;Acc:HGNC:6154]	4	-0.194701	0.485313	0.999957	stable
ENSGALG00010006521	ZNF410	zinc finger protein 410 [Source:NCBI gene (formerly Entrezgene);Acc:423340]	5	-0.200224	0.48545	0.999957	stable
ENSGALG00010001817	SLC25A6	solute carrier family 25 member 6 [Source:NCBI gene (formerly Entrezgene);Acc:374072]	1	0.19437	0.485763	0.999957	stable
ENSGALG00010007955	TMA16	translation machinery associated 16 homolog [Source:HGNC Symbol;Acc:HGNC:25638]	4	0.196978	0.485829	0.999957	stable
ENSGALG00010003929	RCBTB2	RCC1 and BTB domain containing protein 2 [Source:HGNC Symbol;Acc:HGNC:1914]	1	-0.198447	0.485966	0.999957	stable
ENSGALG00010028174	GMPPB	GDP-mannose pyrophosphorylase B [Source:NCBI gene (formerly Entrezgene);Acc:415924]	12	0.200794	0.486059	0.999957	stable
ENSGALG00010024258	DNAJA4	DnaJ heat shock protein family (Hsp40) member A4 [Source:HGNC Symbol;Acc:HGNC:14885]	10	-0.195228	0.486305	0.999957	stable
ENSGALG00010026536	BCR	BCR activator of RhoGEF and GTPase [Source:HGNC Symbol;Acc:HGNC:1014]	15	0.202731	0.486327	0.999957	stable
ENSGALG00010007956	HS1BP3	HCLS1 binding protein 3 [Source:HGNC Symbol;Acc:HGNC:24979]	3	0.19893	0.486407	0.999957	stable
ENSGALG00010003299	RAD23A	RAD23 homolog A, nucleotide excision repair protein [Source:HGNC Symbol;Acc:HGNC:9812]	30	0.1937	0.486631	0.999957	stable
ENSGALG00010027262	USE1	unconventional SNARE in the ER 1 [Source:NCBI gene (formerly Entrezgene);Acc:420134]	28	-0.198099	0.486633	0.999957	stable
ENSGALG00010014648	C1QTNF6	C1q and TNF related 6 [Source:HGNC Symbol;Acc:HGNC:14343]	1	-0.196706	0.486642	0.999957	stable
ENSGALG00010023422	WLS	wntless Wnt ligand secretion mediator [Source:NCBI gene (formerly Entrezgene);Acc:424707]	8	0.197684	0.486824	0.999957	stable
ENSGALG00010004639	HBS1L	HBS1 like translational GTPase [Source:HGNC Symbol;Acc:HGNC:4834]	3	-0.193665	0.487131	0.999957	stable
ENSGALG00010018045	PSEN2	presenilin 2 [Source:NCBI gene (formerly Entrezgene);Acc:374188]	3	-0.194942	0.487508	0.999957	stable
ENSGALG00010005181	IMPACT	impact RWD domain protein [Source:HGNC Symbol;Acc:HGNC:20387]	2	0.201548	0.48765	0.999957	stable
ENSGALG00010020374	PCNA	proliferating cell nuclear antigen [Source:NCBI gene (formerly Entrezgene);Acc:373984]	22	-0.19495	0.487683	0.999957	stable
ENSGALG00010005119	MIB1	MIB E3 ubiquitin protein ligase 1 [Source:HGNC Symbol;Acc:HGNC:21086]	2	-0.199162	0.487689	0.999957	stable
ENSGALG00010014967	HNRNPH1	heteroous nuclear ribonucleoprotein H1 [Source:NCBI gene (formerly Entrezgene);Acc:395157]	13	-0.193042	0.487793	0.999957	stable
ENSGALG00010020179	PSMD6	proteasome 26S subunit, non-ATPase 6 [Source:HGNC Symbol;Acc:HGNC:9564]	12	-0.193999	0.487798	0.999957	stable
ENSGALG00010008433	EBAG9	estrogen receptor binding site associated, antigen, 9 [Source:NCBI gene (formerly Entrezgene);Acc:420276]	2	-0.193944	0.488044	0.999957	stable
ENSGALG00010021478	SLC13A3	solute carrier family 13 member 3 [Source:HGNC Symbol;Acc:HGNC:14430]	20	-0.201659	0.488183	0.999957	stable
ENSGALG00010019243	SERTAD2	SERTA domain containing 2 [Source:NCBI gene (formerly Entrezgene);Acc:421276]	3	0.20133	0.488663	0.999957	stable
ENSGALG00010013266	KIAA1755	KIAA1755 [Source:HGNC Symbol;Acc:HGNC:29372]	20	0.200653	0.488762	0.999957	stable
ENSGALG00010012997	UBE2A	ubiquitin conjugating enzyme E2 A [Source:NCBI gene (formerly Entrezgene);Acc:395672]	4	-0.193245	0.488794	0.999957	stable
ENSGALG00010006885	RHOU	ras homolog family member U [Source:HGNC Symbol;Acc:HGNC:17794]	3	-0.194431	0.489216	0.999957	stable
ENSGALG00010005212	TAF13	TATA-box binding protein associated factor 13 [Source:NCBI gene (formerly Entrezgene);Acc:418365]	1	-0.193848	0.489427	0.999957	stable
ENSGALG00010026958	CLTCL1	clathrin heavy chain like 1 [Source:HGNC Symbol;Acc:HGNC:2093]	15	0.192724	0.48944	0.999957	stable
ENSGALG00010021407	SIN3A	SIN3 transcription regulator family member A [Source:NCBI gene (formerly Entrezgene);Acc:415307]	10	0.198043	0.48966	0.999957	stable
ENSGALG00010015921	SNX21	sorting nexin family member 21 [Source:HGNC Symbol;Acc:HGNC:16154]	20	0.194987	0.489755	0.999957	stable
ENSGALG00010026232	PSMC5	proteasome 26S subunit, ATPase 5 [Source:NCBI gene (formerly Entrezgene);Acc:428274]	27	-0.192433	0.490003	0.999957	stable
ENSGALG00010018376	PYGB	phosphorylase, glycogen; brain [Source:NCBI gene (formerly Entrezgene);Acc:421248]	3	0.199096	0.491157	0.999957	stable
ENSGALG00010023957	YBX3	Y-box binding protein 3 [Source:NCBI gene (formerly Entrezgene);Acc:396371]	1	0.191141	0.491521	0.999957	stable
ENSGALG00010018579	FNDC3B	fibronectin type III domain containing 3B [Source:NCBI gene (formerly Entrezgene);Acc:424984]	9	0.195114	0.491645	0.999957	stable
ENSGALG00010028157	PRRC2B	proline rich coiled-coil 2B [Source:HGNC Symbol;Acc:HGNC:28121]	17	-0.192675	0.491731	0.999957	stable
ENSGALG00010006239	EYA4	EYA transcriptional coactivator and phosphatase 4 [Source:NCBI gene (formerly Entrezgene);Acc:395716]	3	0.19203	0.492069	0.999957	stable
ENSGALG00010024263	PHKB	phosphorylase kinase regulatory subunit beta [Source:NCBI gene (formerly Entrezgene);Acc:415741]	11	-0.19085	0.492196	0.999957	stable
ENSGALG00010019284	CHD5	chromodomain helicase DNA binding protein 5 [Source:HGNC Symbol;Acc:HGNC:16816]	21	0.195341	0.492206	0.999957	stable
ENSGALG00010007007	ACSL1	acyl-CoA synthetase long-chain family member 1 [Source:NCBI gene (formerly Entrezgene);Acc:422547]	4	-0.192036	0.492213	0.999957	stable
ENSGALG00010001225	SOCS6	suppressor of cytokine signaling 6 [Source:NCBI gene (formerly Entrezgene);Acc:421020]	2	0.198383	0.492244	0.999957	stable
ENSGALG00010006202	SACS	sacsin molecular chaperone [Source:HGNC Symbol;Acc:HGNC:10519]	1	-0.192346	0.492307	0.999957	stable
ENSGALG00010017352	GPCPD1	glycerophosphocholine phosphodiesterase 1 [Source:NCBI gene (formerly Entrezgene);Acc:421311]	3	-0.192141	0.492333	0.999957	stable
ENSGALG00010021759	NIFK	nucleolar protein interacting with the FHA domain of MKI67 [Source:HGNC Symbol;Acc:HGNC:17838]	7	-0.194426	0.493011	0.999957	stable
ENSGALG00010009571	DNAJC2	DnaJ heat shock protein family (Hsp40) member C2 [Source:NCBI gene (formerly Entrezgene);Acc:417717]	1	-0.191315	0.493211	0.999957	stable
ENSGALG00010015636	APBB2	amyloid beta precursor protein binding family B member 2 [Source:HGNC Symbol;Acc:HGNC:582]	4	-0.19096	0.493436	0.999957	stable
ENSGALG00010024678	AMOTL2	angiomotin like 2 [Source:HGNC Symbol;Acc:HGNC:17812]	9	-0.196015	0.493734	0.999957	stable
ENSGALG00010016905	C1QC	complement C1q C chain [Source:HGNC Symbol;Acc:HGNC:1245]	21	-0.195073	0.493753	0.999957	stable
ENSGALG00010019350	SAV1	salvador family WW domain containing protein 1 [Source:HGNC Symbol;Acc:HGNC:17795]	5	-0.192097	0.494337	0.999957	stable
ENSGALG00010010064	ERCC6L2		Z	0.196423	0.494497	0.999957	stable
ENSGALG00010015443	PAK3	p21 (RAC1) activated kinase 3 [Source:HGNC Symbol;Acc:HGNC:8592]	4	-0.191731	0.494521	0.999957	stable
ENSGALG00010018444	NUBP2	nucleotide binding protein 2 [Source:NCBI gene (formerly Entrezgene);Acc:416402]	14	-0.197434	0.494602	0.999957	stable
ENSGALG00010011111	MRPS14	mitochondrial ribosomal protein S14 [Source:NCBI gene (formerly Entrezgene);Acc:424436]	8	-0.190948	0.495193	0.999957	stable
ENSGALG00010001224	DNAJB9	DnaJ heat shock protein family (Hsp40) member B9 [Source:NCBI gene (formerly Entrezgene);Acc:417783]	1	-0.1925	0.495198	0.999957	stable
ENSGALG00010013358	RPS16	ribosomal protein S16 [Source:HGNC Symbol;Acc:HGNC:10396]	1	0.189527	0.495411	0.999957	stable
ENSGALG00010012200	GEM	GTP binding protein overexpressed in skeletal muscle [Source:NCBI gene (formerly Entrezgene);Acc:404771]	2	0.194802	0.495461	0.999957	stable
ENSGALG00010024682			34	-0.190476	0.495592	0.999957	stable
ENSGALG00010026522	MED20	mediator complex subunit 20 [Source:NCBI gene (formerly Entrezgene);Acc:419926]	26	-0.191766	0.495678	0.999957	stable
ENSGALG00010022028	FGD5	FYVE, RhoGEF and PH domain containing 5 [Source:HGNC Symbol;Acc:HGNC:19117]	12	-0.19318	0.495844	0.999957	stable
ENSGALG00010017678	YARS	tyrosyl-tRNA synthetase [Source:NCBI gene (formerly Entrezgene);Acc:419666]	23	0.192317	0.496371	0.999957	stable
ENSGALG00010016994	ATL2	atlastin GTPase 2 [Source:HGNC Symbol;Acc:HGNC:24047]	3	-0.189763	0.496372	0.999957	stable
ENSGALG00010006378	CAAP1	caspase activity and apoptosis inhibitor 1 [Source:HGNC Symbol;Acc:HGNC:25834]	Z	-0.194548	0.496391	0.999957	stable
ENSGALG00010023706	CDK5RAP3	CDK5 regulatory subunit associated protein 3 [Source:NCBI gene (formerly Entrezgene);Acc:430350]	27	-0.196688	0.496666	0.999957	stable
ENSGALG00010007856	PDCD2	programmed cell death 2 [Source:NCBI gene (formerly Entrezgene);Acc:421550]	3	0.196814	0.496972	0.999957	stable
ENSGALG00010028921	MRPL41	mitochondrial ribosomal protein L41 [Source:NCBI gene (formerly Entrezgene);Acc:417261]	17	-0.193416	0.497252	0.999957	stable
ENSGALG00010018618	FAHD1	fumarylacetoacetate hydrolase domain containing 1 [Source:NCBI gene (formerly Entrezgene);Acc:416538]	14	-0.194469	0.497254	0.999957	stable
ENSGALG00010027173	TLE5	TLE family member 5, transcriptional modulator [Source:HGNC Symbol;Acc:HGNC:307]	28	0.189957	0.497381	0.999957	stable
ENSGALG00010023792	ZNF609	zinc finger protein 609 [Source:NCBI gene (formerly Entrezgene);Acc:415331]	10	-0.191396	0.497465	0.999957	stable
ENSGALG00010028432	RFXANK	regulatory factor X associated ankyrin containing protein [Source:NCBI gene (formerly Entrezgene);Acc:426623]	28	-0.192575	0.497536	0.999957	stable
ENSGALG00010017503	MED9	mediator complex subunit 9 [Source:NCBI gene (formerly Entrezgene);Acc:416506]	14	0.189983	0.497549	0.999957	stable
ENSGALG00010001929	POLR2I	RNA polymerase II subunit I [Source:HGNC Symbol;Acc:HGNC:9196]	16	-0.195816	0.497706	0.999957	stable
ENSGALG00010013371	FAT1	FAT atypical cadherin 1 [Source:HGNC Symbol;Acc:HGNC:3595]	4	-0.190665	0.497723	0.999957	stable
ENSGALG00010023219	TEX9	testis expressed 9 [Source:HGNC Symbol;Acc:HGNC:29585]	10	0.197335	0.497918	0.999957	stable
ENSGALG00010022152	ZNF644	zinc finger protein 644 [Source:HGNC Symbol;Acc:HGNC:29222]	8	-0.192681	0.498162	0.999957	stable
ENSGALG00010021181	DAGLA	diacylglycerol lipase alpha [Source:HGNC Symbol;Acc:HGNC:1165]	5	-0.195365	0.498394	0.999957	stable
ENSGALG00010005634	HADH	hydroxyacyl-CoA dehydrogenase [Source:NCBI gene (formerly Entrezgene);Acc:420290]	4	-0.188497	0.498406	0.999957	stable
ENSGALG00010028547	ZNF618	zinc finger protein 618 [Source:HGNC Symbol;Acc:HGNC:29416]	17	-0.198387	0.498719	0.999957	stable
ENSGALG00010009028	PDLIM7	PDZ and LIM domain 7 [Source:NCBI gene (formerly Entrezgene);Acc:416362]	13	0.192326	0.498941	0.999957	stable
ENSGALG00010005596	PARD3	par-3 family cell polarity regulator [Source:NCBI gene (formerly Entrezgene);Acc:420468]	2	0.192015	0.499237	0.999957	stable
ENSGALG00010023455	CFDP1	craniofacial development protein 1 [Source:NCBI gene (formerly Entrezgene);Acc:374073]	11	-0.192046	0.499238	0.999957	stable
ENSGALG00010017796	MXI1	MAX interactor 1, dimerization protein [Source:NCBI gene (formerly Entrezgene);Acc:423888]	6	0.190809	0.499308	0.999957	stable
ENSGALG00010010651	NUAK1	NUAK family kinase 1 [Source:HGNC Symbol;Acc:HGNC:14311]	1	0.190509	0.499355	0.999957	stable
ENSGALG00010015478	FBXO7	F-box protein 7 [Source:NCBI gene (formerly Entrezgene);Acc:418063]	1	0.191069	0.499447	0.999957	stable
ENSGALG00010000785	CLN5	ceroid-lipofuscinosis, neuronal 5 [Source:NCBI gene (formerly Entrezgene);Acc:101752092]	1	-0.194874	0.499536	0.999957	stable
ENSGALG00010018338	PDCD6IP	programmed cell death 6 interacting protein [Source:NCBI gene (formerly Entrezgene);Acc:420725]	2	0.18821	0.499559	0.999957	stable
ENSGALG00010017516	AAK1	AP2 associated kinase 1 [Source:HGNC Symbol;Acc:HGNC:19679]	22	-0.190896	0.499588	0.999957	stable
ENSGALG00010002445	EDRF1	erythroid differentiation regulatory factor 1 [Source:HGNC Symbol;Acc:HGNC:24640]	6	-0.18926	0.499749	0.999957	stable
ENSGALG00010023432	TMOD3	tropomodulin 3 [Source:NCBI gene (formerly Entrezgene);Acc:415421]	10	0.189657	0.499816	0.999957	stable
ENSGALG00010013076	RTN4IP1	reticulon 4 interacting protein 1 [Source:HGNC Symbol;Acc:HGNC:18647]	3	-0.196364	0.499827	0.999957	stable
ENSGALG00010007382	EIF2AK2	eukaryotic translation initiation factor 2 alpha kinase 2 [Source:NCBI gene (formerly Entrezgene);Acc:395147]	3	0.196373	0.500004	0.999957	stable
ENSGALG00010027650	CCDC124	coiled-coil domain containing 124 [Source:HGNC Symbol;Acc:HGNC:25171]	28	-0.1885	0.500162	0.999957	stable
ENSGALG00010024605	LSP1P1	lymphocyte-specific protein 1 pseudo 1 [Source:NCBI gene (formerly Entrezgene);Acc:374254]	5	0.187945	0.500228	0.999957	stable
ENSGALG00010016589	FBXO28	F-box protein 28 [Source:HGNC Symbol;Acc:HGNC:29046]	3	-0.192838	0.500275	0.999957	stable
ENSGALG00010005984	IDH3B	isocitrate dehydrogenase 3 (NAD(+)) beta [Source:NCBI gene (formerly Entrezgene);Acc:426573]	4	-0.187923	0.500345	0.999957	stable
ENSGALG00010019146	KLHDC2	kelch domain containing 2 [Source:NCBI gene (formerly Entrezgene);Acc:423569]	5	-0.187645	0.500433	0.999957	stable
ENSGALG00010023167	GPD1	glycerol-3-phosphate dehydrogenase 1 [Source:NCBI gene (formerly Entrezgene);Acc:426881]	34	-0.187162	0.500483	0.999957	stable
ENSGALG00010012406	PROB1	proline rich basic protein 1 [Source:NCBI gene (formerly Entrezgene);Acc:101747429]	13	-0.188141	0.500548	0.999957	stable
ENSGALG00010007847	CMC2	C-x(9)-C motif containing 2 [Source:NCBI gene (formerly Entrezgene);Acc:770023]	11	-0.192911	0.500548	0.999957	stable
ENSGALG00010009551	HADHA	hydroxyacyl-CoA dehydrogenase/3-ketoacyl-CoA thiolase/enoyl-CoA hydratase (trifunctional protein), alpha subunit [Source:NCBI gene (formerly Entrezgene);Acc:395929]	3	0.187662	0.50076	0.999957	stable
ENSGALG00010008227	DUSP1	dual specificity phosphatase 1 [Source:NCBI gene (formerly Entrezgene);Acc:374192]	13	0.189763	0.500955	0.999957	stable
ENSGALG00010011333	KCTD12		4	0.192861	0.501007	0.999957	stable
ENSGALG00010013645	RRAGC	Ras related GTP binding C [Source:NCBI gene (formerly Entrezgene);Acc:419605]	23	-0.191103	0.50105	0.999957	stable
ENSGALG00010000069			JAENSK010000001.1	0.188382	0.501409	0.999957	stable
ENSGALG00010029626	AP2B1	adaptor related protein complex 2 subunit beta 1 [Source:HGNC Symbol;Acc:HGNC:563]	19	0.189205	0.501427	0.999957	stable
ENSGALG00010001517	CAV2	caveolin 2 [Source:NCBI gene (formerly Entrezgene);Acc:417772]	1	-0.189118	0.501599	0.999957	stable
ENSGALG00010007936			2	-0.187358	0.501954	0.999957	stable
ENSGALG00010015066	RUFY1	RUN and FYVE domain containing 1 [Source:NCBI gene (formerly Entrezgene);Acc:426519]	13	0.191849	0.502069	0.999957	stable
ENSGALG00010015052			9	0.195082	0.502115	0.999957	stable
ENSGALG00010000684	COBL	cordon-bleu WH2 repeat protein [Source:HGNC Symbol;Acc:HGNC:22199]	2	0.188661	0.502162	0.999957	stable
ENSGALG00010018198	BTBD3	BTB domain containing 3 [Source:HGNC Symbol;Acc:HGNC:15854]	3	-0.193231	0.502183	0.999957	stable
ENSGALG00010018482	C10orf2	twinkle mtDNA helicase [Source:HGNC Symbol;Acc:HGNC:1160]	6	-0.191357	0.502328	0.999957	stable
ENSGALG00010001760	RAB5A	RAB5A, member RAS onco family [Source:NCBI gene (formerly Entrezgene);Acc:420649]	2	0.188232	0.502383	0.999957	stable
ENSGALG00010028002	ABCA2	ATP binding cassette subfamily A member 2 [Source:HGNC Symbol;Acc:HGNC:32]	17	-0.190189	0.502396	0.999957	stable
ENSGALG00010018075	MLST8	MTOR associated protein, LST8 homolog [Source:HGNC Symbol;Acc:HGNC:24825]	14	-0.187264	0.502547	0.999957	stable
ENSGALG00010008321	ZFHX3	zinc finger homeobox 3 [Source:NCBI gene (formerly Entrezgene);Acc:395682]	11	-0.191181	0.502579	0.999957	stable
ENSGALG00010029280	USP36	ubiquitin specific peptidase 36 [Source:HGNC Symbol;Acc:HGNC:20062]	18	0.190818	0.502622	0.999957	stable
ENSGALG00010017601			14	0.190753	0.502765	0.999957	stable
ENSGALG00010009410	JMJD1C	jumonji domain containing 1C [Source:NCBI gene (formerly Entrezgene);Acc:423655]	6	0.188002	0.502825	0.999957	stable
ENSGALG00010022190	ACVR1B	activin A receptor type 1B [Source:HGNC Symbol;Acc:HGNC:172]	34	0.194009	0.502891	0.999957	stable
ENSGALG00010004001	LARP7	La ribonucleoprotein 7, transcriptional regulator [Source:HGNC Symbol;Acc:HGNC:24912]	4	0.190675	0.503011	0.999957	stable
ENSGALG00010011685	NDUFA2	NADH:ubiquinone oxidoreductase subunit A2 [Source:NCBI gene (formerly Entrezgene);Acc:768860]	13	0.187691	0.503142	0.999957	stable
ENSGALG00010026696	CSRNP1	cysteine and serine rich nuclear protein 1 [Source:HGNC Symbol;Acc:HGNC:14300]	2	-0.192577	0.503184	0.999957	stable
ENSGALG00010016483	WDR26	WD repeat domain 26 [Source:HGNC Symbol;Acc:HGNC:21208]	3	0.188966	0.503203	0.999957	stable
ENSGALG00010028924	TMEM203	transmembrane protein 203 [Source:HGNC Symbol;Acc:HGNC:28217]	17	-0.192955	0.503405	0.999957	stable
ENSGALG00010020163	CDC2L1	cell division cycle 2-like 1 (PITSLRE proteins) [Source:NCBI gene (formerly Entrezgene);Acc:419406]	21	-0.188862	0.503633	0.999957	stable
ENSGALG00010021621	ZNF518A	zinc finger protein 518A [Source:HGNC Symbol;Acc:HGNC:29009]	6	0.192355	0.503993	0.999957	stable
ENSGALG00010014810	ENTREP1	family with sequence similarity 189 member A2 [Source:HGNC Symbol;Acc:HGNC:24820]	Z	-0.187531	0.504257	0.999957	stable
ENSGALG00010003308	MDN1	midasin AAA ATPase 1 [Source:HGNC Symbol;Acc:HGNC:18302]	3	0.188625	0.504441	0.999957	stable
ENSGALG00010027714	SYPL2	synaptophysin like 2 [Source:HGNC Symbol;Acc:HGNC:27638]	26	0.18547	0.504505	0.999957	stable
ENSGALG00010027351	TMEM38A	transmembrane protein 38A [Source:NCBI gene (formerly Entrezgene);Acc:771253]	28	0.185481	0.504594	0.999957	stable
ENSGALG00010018977	NPHP3	nephrocystin 3 [Source:HGNC Symbol;Acc:HGNC:7907]	2	0.193443	0.504619	0.999957	stable
ENSGALG00010014380	SNX3	sorting nexin 3 [Source:NCBI gene (formerly Entrezgene);Acc:421772]	3	0.185582	0.504718	0.999957	stable
ENSGALG00010015877	REV1	REV1, DNA directed polymerase [Source:NCBI gene (formerly Entrezgene);Acc:418703]	1	0.192437	0.505212	0.999957	stable
ENSGALG00010001152	FEM1C	fem-1 homolog C [Source:HGNC Symbol;Acc:HGNC:16933]	Z	-0.186186	0.505511	0.999957	stable
ENSGALG00010019967	CEP170B	centrosomal protein 170B [Source:HGNC Symbol;Acc:HGNC:20362]	5	-0.193315	0.505594	0.999957	stable
ENSGALG00010012893			Z	-0.187	0.505615	0.999957	stable
ENSGALG00010029720	TIMM22	translocase of inner mitochondrial membrane 22 [Source:HGNC Symbol;Acc:HGNC:17317]	19	-0.191177	0.505673	0.999957	stable
ENSGALG00010008392	CD36	CD36 molecule [Source:NCBI gene (formerly Entrezgene);Acc:417730]	1	-0.190018	0.50569	0.999957	stable
ENSGALG00010003090	DMA	major histocompatibility complex, class II, DM alpha [Source:NCBI gene (formerly Entrezgene);Acc:417050]	16	-0.190582	0.505726	0.999957	stable
ENSGALG00010020377	TMEM230	transmembrane protein 230 [Source:NCBI gene (formerly Entrezgene);Acc:419518]	22	-0.192535	0.506295	0.999957	stable
ENSGALG00010000479	C12orf49	C12orf49 homolog [Source:NCBI gene (formerly Entrezgene);Acc:417026]	15	-0.185706	0.506397	0.999957	stable
ENSGALG00010001693	NKIRAS1	NFKB inhibitor interacting Ras like 1 [Source:HGNC Symbol;Acc:HGNC:17899]	2	-0.192687	0.506477	0.999957	stable
ENSGALG00010016869	HSP90AA1	heat shock protein 90 alpha family class A member 1 [Source:NCBI gene (formerly Entrezgene);Acc:423463]	5	-0.184506	0.506611	0.999957	stable
ENSGALG00010000044	MAP1A	microtubule associated protein 1A [Source:HGNC Symbol;Acc:HGNC:6835]	10	-0.185128	0.506877	0.999957	stable
ENSGALG00010007885	USP38	ubiquitin specific peptidase 38 [Source:HGNC Symbol;Acc:HGNC:20067]	4	-0.189797	0.506924	0.999957	stable
ENSGALG00010021580	KCTD10	potassium channel tetramerization domain containing 10 [Source:HGNC Symbol;Acc:HGNC:23236]	15	-0.189608	0.507004	0.999957	stable
ENSGALG00010016910	NSD2	nuclear receptor binding SET domain protein 2 [Source:HGNC Symbol;Acc:HGNC:12766]	4	-0.188523	0.507443	0.999957	stable
ENSGALG00010010080	CDC42EP3	CDC42 effector protein 3 [Source:HGNC Symbol;Acc:HGNC:16943]	3	0.1848	0.507584	0.999957	stable
ENSGALG00010009578	KIF5C	kinesin family member 5C [Source:NCBI gene (formerly Entrezgene);Acc:408046]	7	0.190044	0.507623	0.999957	stable
ENSGALG00010026121	GSTT1L		15	0.186117	0.507707	0.999957	stable
ENSGALG00010027292	KDM4B	lysine demethylase 4B [Source:HGNC Symbol;Acc:HGNC:29136]	28	0.187485	0.507828	0.999957	stable
ENSGALG00010015756	PCM1	pericentriolar material 1 [Source:NCBI gene (formerly Entrezgene);Acc:395204]	4	-0.18578	0.508027	0.999957	stable
ENSGALG00010023212	RIMBP2	RIMS binding protein 2 [Source:NCBI gene (formerly Entrezgene);Acc:374105]	15	-0.18671	0.508105	0.999957	stable
ENSGALG00010018551	FBXO34	F-box protein 34 [Source:HGNC Symbol;Acc:HGNC:20201]	5	0.186504	0.508345	0.999957	stable
ENSGALG00010028168	PTGES2	prostaglandin E synthase 2 [Source:HGNC Symbol;Acc:HGNC:17822]	17	-0.185234	0.508563	0.999957	stable
ENSGALG00010008971	ANXA11	annexin A11 [Source:NCBI gene (formerly Entrezgene);Acc:423637]	6	0.184734	0.508687	0.999957	stable
ENSGALG00010023578	SRRD	SRR1 domain containing [Source:NCBI gene (formerly Entrezgene);Acc:416908]	15	-0.192854	0.508698	0.999957	stable
ENSGALG00010000350			MU179261.1	-0.185889	0.508702	0.999957	stable
ENSGALG00010017361	METTL22	methyltransferase like 22 [Source:NCBI gene (formerly Entrezgene);Acc:425865]	14	-0.19027	0.508708	0.999957	stable
ENSGALG00010005891	RNF6	ring finger protein 6 [Source:HGNC Symbol;Acc:HGNC:10069]	1	0.190493	0.509254	0.999957	stable
ENSGALG00010002365	RAI2	retinoic acid induced 2 [Source:HGNC Symbol;Acc:HGNC:9835]	1	-0.185222	0.509387	0.999957	stable
ENSGALG00010010262	HSPA9	heat shock protein family A (Hsp70) member 9 [Source:NCBI gene (formerly Entrezgene);Acc:416183]	13	-0.183686	0.509483	0.999957	stable
ENSGALG00010013386	ITGAV	integrin subunit alpha V [Source:NCBI gene (formerly Entrezgene);Acc:396420]	7	0.184528	0.509535	0.999957	stable
ENSGALG00010024898	NABP2	nucleic acid binding protein 2 [Source:HGNC Symbol;Acc:HGNC:28412]	34	0.19049	0.509595	0.999957	stable
ENSGALG00010024321	UBE2L3	ubiquitin conjugating enzyme E2 L3 [Source:NCBI gene (formerly Entrezgene);Acc:416769]	15	-0.183673	0.509695	0.999957	stable
ENSGALG00010027893	DOT1L	DOT1 like histone lysine methyltransferase [Source:HGNC Symbol;Acc:HGNC:24948]	28	-0.185681	0.509889	0.999957	stable
ENSGALG00010004147	SPRYD7	SPRY domain containing 7 [Source:NCBI gene (formerly Entrezgene);Acc:418871]	1	-0.185377	0.509912	0.999957	stable
ENSGALG00010006177	NEK9	NIMA related kinase 9 [Source:HGNC Symbol;Acc:HGNC:18591]	5	-0.183862	0.510252	0.999957	stable
ENSGALG00010024816	NFIA	nuclear factor I A [Source:NCBI gene (formerly Entrezgene);Acc:396210]	8	0.187162	0.510406	0.999957	stable
ENSGALG00010024188	TSSC4	tumor suppressing subtransferable candidate 4 [Source:NCBI gene (formerly Entrezgene);Acc:423092]	5	0.188399	0.510529	0.999957	stable
ENSGALG00010025164	C11ORF52	chromosome 11 open reading frame 52 [Source:HGNC Symbol;Acc:HGNC:30531]	24	0.185575	0.510574	0.999957	stable
ENSGALG00010029584	TRIM25	tripartite motif containing 25 [Source:NCBI gene (formerly Entrezgene);Acc:417401]	18	-0.187279	0.510783	0.999957	stable
ENSGALG00010029160	DUS1L	dihydrouridine synthase 1 like [Source:HGNC Symbol;Acc:HGNC:30086]	18	-0.184849	0.51081	0.999957	stable
ENSGALG00010021236	BTBD9	BTB domain containing 9 [Source:NCBI gene (formerly Entrezgene);Acc:421429]	3	-0.185317	0.510957	0.999957	stable
ENSGALG00010024505	DNASE2B	deoxyribonuclease 2 beta [Source:NCBI gene (formerly Entrezgene);Acc:424540]	8	-0.185177	0.511057	0.999957	stable
ENSGALG00010025131	SUMO1	small ubiquitin-like modifier 1 [Source:NCBI gene (formerly Entrezgene);Acc:373930]	7	-0.18364	0.511116	0.999957	stable
ENSGALG00010029546	WSB1	WD repeat and SOCS box containing 1 [Source:NCBI gene (formerly Entrezgene);Acc:395685]	19	0.183146	0.511157	0.999957	stable
ENSGALG00010014398			8	0.189783	0.5112	0.999957	stable
ENSGALG00010002225	PRDX3	peroxiredoxin 3 [Source:HGNC Symbol;Acc:HGNC:9354]	6	-0.182841	0.511242	0.999957	stable
ENSGALG00010011246	DNAJB5	DnaJ heat shock protein family (Hsp40) member B5 [Source:HGNC Symbol;Acc:HGNC:14887]	Z	-0.18357	0.511436	0.999957	stable
ENSGALG00010015300	ATXN3	ataxin 3 [Source:NCBI gene (formerly Entrezgene);Acc:378424]	5	-0.182562	0.511494	0.999957	stable
ENSGALG00010007322	AK6	adenylate kinase 6 [Source:NCBI gene (formerly Entrezgene);Acc:425215]	Z	-0.186599	0.511504	0.999957	stable
ENSGALG00010015040	ZC4H2	zinc finger C4H2-type containing [Source:HGNC Symbol;Acc:HGNC:24931]	4	0.188478	0.51186	0.999957	stable
ENSGALG00010005472	PFKP	phosphofructokinase, platelet [Source:NCBI gene (formerly Entrezgene);Acc:428411]	2	0.184996	0.511901	0.999957	stable
ENSGALG00010006843	STON2	stonin 2 [Source:HGNC Symbol;Acc:HGNC:30652]	5	-0.188832	0.51215	0.999957	stable
ENSGALG00010028458	TRAF2	TNF receptor associated factor 2 [Source:HGNC Symbol;Acc:HGNC:12032]	17	-0.186096	0.512259	0.999957	stable
ENSGALG00010020540	PCGF5	polycomb group ring finger 5 [Source:NCBI gene (formerly Entrezgene);Acc:423796]	6	0.186059	0.512263	0.999957	stable
ENSGALG00010021637	ATP6V0D1	ATPase H+ transporting V0 subunit d1 [Source:NCBI gene (formerly Entrezgene);Acc:415674]	11	-0.18504	0.512447	0.999957	stable
ENSGALG00010014209	CCDC50	coiled-coil domain containing 50 [Source:NCBI gene (formerly Entrezgene);Acc:424906]	9	0.183172	0.512723	0.999957	stable
ENSGALG00010026492	SPECC1L	sperm antigen with calponin homology and coiled-coil domains 1 like [Source:NCBI gene (formerly Entrezgene);Acc:416950]	15	-0.185524	0.512824	0.999957	stable
ENSGALG00010021258	LSM3	LSM3 homolog, U6 small nuclear RNA and mRNA degradation associated [Source:NCBI gene (formerly Entrezgene);Acc:416040]	12	0.18973	0.512827	0.999957	stable
ENSGALG00010023425			6	0.18764	0.512923	0.999957	stable
ENSGALG00010009721	ZHX1	zinc fingers and homeoboxes 1 [Source:HGNC Symbol;Acc:HGNC:12871]	2	0.183628	0.513137	0.999957	stable
ENSGALG00010023918	MFSD14A	major facilitator superfamily domain containing 14A [Source:NCBI gene (formerly Entrezgene);Acc:429081]	8	-0.186704	0.513201	0.999957	stable
ENSGALG00010011210	NUP153	nucleoporin 153 [Source:HGNC Symbol;Acc:HGNC:8062]	2	-0.184359	0.513473	0.999957	stable
ENSGALG00010021649	PXN	paxillin [Source:NCBI gene (formerly Entrezgene);Acc:395832]	15	0.182265	0.51355	0.999957	stable
ENSGALG00010027627	OARD1	O-acyl-ADP-ribose deacylase 1 [Source:NCBI gene (formerly Entrezgene);Acc:419916]	26	-0.182234	0.513688	0.999957	stable
ENSGALG00010015909	TNNC2	troponin C2, fast skeletal type [Source:NCBI gene (formerly Entrezgene);Acc:396434]	20	0.181394	0.513698	0.999957	stable
ENSGALG00010023991	TSPAN3	tetraspanin 3 [Source:NCBI gene (formerly Entrezgene);Acc:415348]	10	0.182705	0.513731	0.999957	stable
ENSGALG00010003814	TPP1	tripeptidyl peptidase 1 [Source:HGNC Symbol;Acc:HGNC:2073]	1	0.182952	0.51417	0.999957	stable
ENSGALG00010027152	C4BPS	complement component 4 binding protein, secretory [Source:NCBI gene (formerly Entrezgene);Acc:419851]	26	0.185329	0.514346	0.999957	stable
ENSGALG00010019772			22	-0.184576	0.514397	0.999957	stable
ENSGALG00010003982	GLCCI1	glucocorticoid induced 1 [Source:NCBI gene (formerly Entrezgene);Acc:420580]	2	0.18708	0.51453	0.999957	stable
ENSGALG00010004433	AHR1A	aryl hydrocarbon receptor 1 alpha [Source:NCBI gene (formerly Entrezgene);Acc:373907]	2	0.187189	0.514591	0.999957	stable
ENSGALG00010016980	NPHP1	nephrocystin 1 [Source:NCBI gene (formerly Entrezgene);Acc:421223]	3	0.185817	0.514648	0.999957	stable
ENSGALG00010002460	LAMTOR1	late endosomal/lysosomal adaptor, MAPK and MTOR activator 1 [Source:HGNC Symbol;Acc:HGNC:26068]	1	-0.183802	0.514751	0.999957	stable
ENSGALG00010015384	TAF12	TATA-box binding protein associated factor 12 [Source:NCBI gene (formerly Entrezgene);Acc:419585]	23	-0.183284	0.514848	0.999957	stable
ENSGALG00010026595	PRKAA2	protein kinase AMP-activated catalytic subunit alpha 2 [Source:NCBI gene (formerly Entrezgene);Acc:429110]	8	-0.181688	0.51507	0.999957	stable
ENSGALG00010013964	SLC38A1	solute carrier family 38 member 1 [Source:NCBI gene (formerly Entrezgene);Acc:417806]	1	0.18956	0.515841	0.999957	stable
ENSGALG00010012264	MYF5	myogenic factor 5 [Source:NCBI gene (formerly Entrezgene);Acc:395633]	1	0.186866	0.516053	0.999957	stable
ENSGALG00010029418	ABCA5	ATP binding cassette subfamily A member 5 [Source:HGNC Symbol;Acc:HGNC:35]	18	-0.185502	0.516096	0.999957	stable
ENSGALG00010020730	RRP12	ribosomal RNA processing 12 homolog [Source:NCBI gene (formerly Entrezgene);Acc:423845]	6	0.182639	0.516381	0.999957	stable
ENSGALG00010024081	CARS	cysteinyl-tRNA synthetase [Source:NCBI gene (formerly Entrezgene);Acc:423086]	5	0.1817	0.51664	0.999957	stable
ENSGALG00010010423	C21orf59	C21orf59 homolog [Source:NCBI gene (formerly Entrezgene);Acc:418497]	1	-0.187234	0.516674	0.999957	stable
ENSGALG00010004950	SLIRP	SRA stem-loop interacting RNA binding protein [Source:HGNC Symbol;Acc:HGNC:20495]	5	0.181743	0.516768	0.999957	stable
ENSGALG00010008394	CD2AP	CD2 associated protein [Source:NCBI gene (formerly Entrezgene);Acc:771715]	3	0.183097	0.516785	0.999957	stable
ENSGALG00010025553	UBE2G2	ubiquitin conjugating enzyme E2 G2 [Source:NCBI gene (formerly Entrezgene);Acc:424837]	9	-0.182631	0.516996	0.999957	stable
ENSGALG00010014294	TMPO	thymopoietin [Source:NCBI gene (formerly Entrezgene);Acc:417923]	1	-0.180722	0.516999	0.999957	stable
ENSGALG00010024800			15	-0.182989	0.517108	0.999957	stable
ENSGALG00010016986	GFER	growth factor, augmenter of liver regeneration [Source:HGNC Symbol;Acc:HGNC:4236]	14	-0.18622	0.517291	0.999957	stable
ENSGALG00010013737	AFF4	AF4/FMR2 family member 4 [Source:HGNC Symbol;Acc:HGNC:17869]	13	-0.18294	0.517365	0.999957	stable
ENSGALG00010012532	FAM174A	family with sequence similarity 174 member A [Source:HGNC Symbol;Acc:HGNC:24943]	Z	-0.183057	0.517994	0.999957	stable
ENSGALG00010011976	TNFRSF11A	TNF receptor superfamily member 11a [Source:HGNC Symbol;Acc:HGNC:11908]	2	0.186032	0.518249	0.999957	stable
ENSGALG00010021518	CPEB3	cytoplasmic polyadenylation element binding protein 3 [Source:HGNC Symbol;Acc:HGNC:21746]	6	0.182155	0.518357	0.999957	stable
ENSGALG00010015136	TCEB3	transcription elongation factor B subunit 3 [Source:NCBI gene (formerly Entrezgene);Acc:419683]	23	-0.181717	0.518505	0.999957	stable
ENSGALG00010025996	CUL3	cullin 3 [Source:HGNC Symbol;Acc:HGNC:2553]	9	-0.179595	0.51867	0.999957	stable
ENSGALG00010012565	SYNGR1	synaptogyrin 1 [Source:NCBI gene (formerly Entrezgene);Acc:418015]	1	-0.179871	0.518902	0.999957	stable
ENSGALG00010022823	IGHMBP2	immunoglobulin mu binding protein 2 [Source:NCBI gene (formerly Entrezgene);Acc:422999]	5	0.187147	0.518951	0.999957	stable
ENSGALG00010024049	RCN2	reticulocalbin 2 [Source:NCBI gene (formerly Entrezgene);Acc:415350]	10	0.180536	0.51897	0.999957	stable
ENSGALG00010012986	TMEM184B	transmembrane protein 184B [Source:NCBI gene (formerly Entrezgene);Acc:418027]	1	-0.18107	0.519035	0.999957	stable
ENSGALG00010009076	TMEM214	transmembrane protein 214 [Source:HGNC Symbol;Acc:HGNC:25983]	3	-0.185128	0.519154	0.999957	stable
ENSGALG00010021022	ZFYVE1	zinc finger FYVE-type containing 1 [Source:NCBI gene (formerly Entrezgene);Acc:423252]	5	0.182119	0.519453	0.999957	stable
ENSGALG00010024183	MTX2	metaxin 2 [Source:HGNC Symbol;Acc:HGNC:7506]	7	-0.179767	0.519529	0.999957	stable
ENSGALG00010020090	MORF4L2	mortality factor 4 like 2 [Source:NCBI gene (formerly Entrezgene);Acc:554283]	10	-0.179722	0.519546	0.999957	stable
ENSGALG00010027244	ARHGEF18	Rho/Rac guanine nucleotide exchange factor 18 [Source:HGNC Symbol;Acc:HGNC:17090]	28	0.185673	0.519755	0.999957	stable
ENSGALG00010019026	CHSY1	chondroitin sulfate synthase 1 [Source:HGNC Symbol;Acc:HGNC:17198]	10	-0.187139	0.519814	0.999957	stable
ENSGALG00010008516	MRE11	MRE11 homolog, double strand break repair nuclease [Source:NCBI gene (formerly Entrezgene);Acc:395555]	1	0.18566	0.520039	0.999957	stable
ENSGALG00010027883	ATP8B2	ATPase phospholipid transporting 8B2 [Source:HGNC Symbol;Acc:HGNC:13534]	25	0.182038	0.520111	0.999957	stable
ENSGALG00010008652			4	-0.185631	0.520256	0.999957	stable
ENSGALG00010005037	THNSL1	threonine synthase like 1 [Source:HGNC Symbol;Acc:HGNC:26160]	2	0.18505	0.520271	0.999957	stable
ENSGALG00010007259	ANKRD34B	ankyrin repeat domain 34B [Source:HGNC Symbol;Acc:HGNC:33736]	Z	0.185219	0.5205	0.999957	stable
ENSGALG00010024579	ZNF740	zinc finger protein 740 [Source:HGNC Symbol;Acc:HGNC:27465]	34	-0.183649	0.521043	0.999957	stable
ENSGALG00010013842	CDK19	cyclin dependent kinase 19 [Source:HGNC Symbol;Acc:HGNC:19338]	3	-0.185351	0.521248	0.999957	stable
ENSGALG00010027252	MAGI3	membrane associated guanylate kinase, WW and PDZ domain containing 3 [Source:NCBI gene (formerly Entrezgene);Acc:419877]	26	0.184289	0.521366	0.999957	stable
ENSGALG00010028581	NR2F6	nuclear receptor subfamily 2 group F member 6 [Source:HGNC Symbol;Acc:HGNC:7977]	28	-0.180604	0.521432	0.999957	stable
ENSGALG00010005293	BLZF1	basic leucine zipper nuclear factor 1 [Source:HGNC Symbol;Acc:HGNC:1065]	1	-0.180726	0.521539	0.999957	stable
ENSGALG00010016849	WASF2	WASP family member 2 [Source:HGNC Symbol;Acc:HGNC:12733]	23	-0.179044	0.521551	0.999957	stable
ENSGALG00010001542	MTO1	mitochondrial tRNA translation optimization 1 [Source:NCBI gene (formerly Entrezgene);Acc:772297]	3	-0.179759	0.521769	0.999957	stable
ENSGALG00010015959	TRNAU1AP	tRNA selenocysteine 1 associated protein 1 [Source:HGNC Symbol;Acc:HGNC:30813]	23	-0.180956	0.521821	0.999957	stable
ENSGALG00010028607	PLVAP		28	-0.179979	0.522234	0.999957	stable
ENSGALG00010023112	PCMT1L	protein-L-isoaspartate (D-aspartate) O-methyltransferase [Source:NCBI gene (formerly Entrezgene);Acc:423008]	5	0.178512	0.522259	0.999957	stable
ENSGALG00010002393	GPM6B	glycoprotein M6B [Source:NCBI gene (formerly Entrezgene);Acc:418632]	1	-0.178497	0.52228	0.999957	stable
ENSGALG00010007889	DCAF6	DDB1 and CUL4 associated factor 6 [Source:HGNC Symbol;Acc:HGNC:30002]	1	0.177827	0.522404	0.999957	stable
ENSGALG00010014083	NIPSNAP3A		Z	0.182599	0.522423	0.999957	stable
ENSGALG00010024504	CASC3	CASC3 exon junction complex subunit [Source:HGNC Symbol;Acc:HGNC:17040]	27	-0.179867	0.522625	0.999957	stable
ENSGALG00010015481	GOLGA5	golgin A5 [Source:HGNC Symbol;Acc:HGNC:4428]	5	0.183222	0.522742	0.999957	stable
[truncated: 5,436 more rows]

## Sheet: Figure_S2
Figure S2: Pearson correlation (r) obtained between RNA-Seq and qPCR of the nine selected genes. The straight line is the linear regression, the genes are shown by the black dots, and the gray area represents the 95% confidence interval

## Sheet: Table_S5
Table S5. List of QTLs located in the region of novel candidate genes for White Striping in broilers
New candidate gene for White Striping	Chromosome:Starting position-end position	QTLID	Trait name	Chromosome:bp	Breed	Trait Class>>Tytpe>>Trait|Ontology
PDK4	2:23808745-23818240	QTL:17166	Body weight	Chr.2:0-31118900 bp		Body weight|VT:body mass|CMO:body weight
PDK4	2:23808745-23818240	QTL:17167	Body weight	Chr.2:0-31118900 bp		Body weight|VT:body mass|CMO:body weight
PDK4	2:23808745-23818240	QTL:17168	Body weight	Chr.2:0-31118900 bp		Body weight|VT:body mass|CMO:body weight
PDK4	2:23808745-23818240	QTL:17169	Body weight	Chr.2:0-31118900 bp		Body weight|VT:body mass|CMO:body weight
PDK4	2:23808745-23818240	QTL:17170	Body weight	Chr.2:0-31118900 bp		Body weight|VT:body mass|CMO:body weight
PDK4	2:23808745-23818240	QTL:17172	Body weight	Chr.2:0-31118900 bp		Body weight|VT:body mass|CMO:body weight
PDK4	2:23808745-23818240	QTL:19527	Body weight	Chr.2:0-31118900 bp		Body weight|VT:body mass|CMO:body weight
PDK4	2:23808745-23818240	QTL:6895	Body weight	Chr.2:0-31118900 bp	Breed:Plymouth Rock	Body weight|VT:body mass|CMO:body weight
PDK4	2:23808745-23818240	QTL:1871	Body weight	Chr.2:0-37031491 bp		Body weight|VT:body mass|CMO:body weight
PDK4	2:23808745-23818240	QTL:1872	Body weight	Chr.2:0-37031491 bp		Body weight|VT:body mass|CMO:body weight
PDK4	2:23808745-23818240	QTL:6897	Body weight	Chr.2:0-31118900 bp	Breed:Plymouth Rock	Body weight|VT:body mass|CMO:body weight
PDK4	2:23808745-23818240	QTL:9682	Body weight	Chr.2:0-31118900 bp		Body weight|VT:body mass|CMO:body weight
PDK4	2:23808745-23818240	QTL:9504	Body weight	Chr.2:0-31118900 bp	Breed:Leghorn, Red Junglefowl	Body weight|VT:body mass|CMO:body weight
PDK4	2:23808745-23818240	QTL:6589	Body weight	Chr.2:0-31118900 bp	Breed:Leghorn, Red Junglefowl	Body weight|VT:body mass|CMO:body weight
PDK4	2:23808745-23818240	QTL:6590	Body weight gain	Chr.2:0-31118900 bp	Breed:Leghorn, Red Junglefowl	Body weight gain|VT:postnatal growth trait|CMO:body weight gain
PDK4	2:23808745-23818240	QTL:12390	Body weight	Chr.2:0-31118900 bp		Body weight|VT:body mass|CMO:body weight
PDK4	2:23808745-23818240	QTL:12391	Body weight	Chr.2:0-31118900 bp		Body weight|VT:body mass|CMO:body weight
PDK4	2:23808745-23818240	QTL:12392	Body weight	Chr.2:0-31118900 bp		Body weight|VT:body mass|CMO:body weight
PDK4	2:23808745-23818240	QTL:6899	Body weight	Chr.2:0-31118900 bp	Breed:Plymouth Rock	Body weight|VT:body mass|CMO:body weight
PDK4	2:23808745-23818240	QTL:6968	Breast muscle weight	Chr.2:0-31118900 bp	Breed:Plymouth Rock	Breast muscle weight|VT:pectoralis muscle mass
PDK4	2:23808745-23818240	QTL:12568	Breast muscle weight	Chr.2:0-31118900 bp	Breed:Fayoumi	Breast muscle weight|VT:pectoralis muscle mass
PDK4	2:23808745-23818240	QTL:1905	Breast muscle percentage	Chr.2:0-31118900 bp	Breed:Leghorn	Breast muscle percentage|VT:pectoralis muscle mass|PT:total breast muscle percentage
PDK4	2:23808745-23818240	QTL:6901	Body weight	Chr.2:0-31118900 bp	Breed:Plymouth Rock	Body weight|VT:body mass|CMO:body weight
PDK4	2:23808745-23818240	QTL:12569	Breast muscle percentage	Chr.2:0-31118900 bp	Breed:Fayoumi	Breast muscle percentage|VT:pectoralis muscle mass|PT:total breast muscle percentage
PDK4	2:23808745-23818240	QTL:12491	Average daily gain	Chr.2:0-31118900 bp	Breed:Leghorn	Average daily gain|VT:postnatal growth trait|CMO:average daily body weight gain
PDK4	2:23808745-23818240	QTL:1901	Breast muscle weight	Chr.2:0-31118900 bp	Breed:Leghorn	Breast muscle weight|VT:pectoralis muscle mass
PDK4	2:23808745-23818240	QTL:12494	Average daily gain	Chr.2:0-31118900 bp	Breed:Leghorn	Average daily gain|VT:postnatal growth trait|CMO:average daily body weight gain
PDK4	2:23808745-23818240	QTL:9685	Carcass weight	Chr.2:0-31118900 bp		Carcass weight|PT:dressed carcass weight|CMO:carcass weight
PDK4	2:23808745-23818240	QTL:12493	Average daily gain	Chr.2:0-31118900 bp	Breed:Leghorn	Average daily gain|VT:postnatal growth trait|CMO:average daily body weight gain
PDK4	2:23808745-23818240	QTL:1911	Body weight	Chr.2:0-31118900 bp	Breed:Leghorn	Body weight|VT:body mass|CMO:body weight
PDK4	2:23808745-23818240	QTL:6593	Body weight gain	Chr.2:0-31118900 bp	Breed:Leghorn, Red Junglefowl	Body weight gain|VT:postnatal growth trait|CMO:body weight gain
PDK4	2:23808745-23818240	QTL:1913	Body weight	Chr.2:0-31118900 bp	Breed:Fayoumi	Body weight|VT:body mass|CMO:body weight
PDK4	2:23808745-23818240	QTL:12496	Average daily gain	Chr.2:0-31118900 bp	Breed:Leghorn	Average daily gain|VT:postnatal growth trait|CMO:average daily body weight gain
PDK4	2:23808745-23818240	QTL:1915	Body weight	Chr.2:0-31118900 bp	Breed:Fayoumi	Body weight|VT:body mass|CMO:body weight
PDK4	2:23808745-23818240	QTL:1918	Body weight	Chr.2:0-31118900 bp	Breed:Fayoumi	Body weight|VT:body mass|CMO:body weight
PDK4	2:23808745-23818240	QTL:1912	Body weight	Chr.2:0-31118900 bp	Breed:Fayoumi	Body weight|VT:body mass|CMO:body weight
PDK4	2:23808745-23818240	QTL:12518	Average daily gain	Chr.2:0-31118900 bp	Breed:Fayoumi	Average daily gain|VT:postnatal growth trait|CMO:average daily body weight gain
PDK4	2:23808745-23818240	QTL:6890	Body weight	Chr.2:0-31118900 bp	Breed:Plymouth Rock	Body weight|VT:body mass|CMO:body weight
PDK4	2:23808745-23818240	QTL:11940	Pectoralis major weight	Chr.2:0-31118900 bp		Pectoralis major weight|VT:pectoralis muscle size trait|PT:pectoralis major weight
PDK4	2:23808745-23818240	QTL:11946	Pectoralis major percent	Chr.2:0-31118900 bp		Pectoralis major percent|VT:pectoralis muscle size trait|PT:pectoralis major percentage
PDK4	2:23808745-23818240	QTL:3332	Body weight	Chr.2:0-31118900 bp		Body weight|VT:body mass|CMO:body weight
PDK4	2:23808745-23818240	QTL:6902	Body weight	Chr.2:0-31118900 bp	Breed:Plymouth Rock	Body weight|VT:body mass|CMO:body weight
PDK4	2:23808745-23818240	QTL:9687	Body weight	Chr.2:0-31118900 bp		Body weight|VT:body mass|CMO:body weight
PDK4	2:23808745-23818240	QTL:9688	Carcass weight	Chr.2:0-31118900 bp		Carcass weight|PT:dressed carcass weight|CMO:carcass weight
PDK4	2:23808745-23818240	QTL:6969	Breast muscle weight	Chr.2:0-31118900 bp	Breed:Plymouth Rock	Breast muscle weight|VT:pectoralis muscle mass
PDK4	2:23808745-23818240	QTL:13415	Intramuscular fat percentage	Chr.2:0-31118900 bp		Intramuscular fat percentage|VT:intramuscular adipose amount|PT:intramuscular fat content|CMO:intramuscular fat morphological measurement
PDK4	2:23808745-23818240	QTL:13416	Intramuscular fat percentage	Chr.2:0-31118900 bp		Intramuscular fat percentage|VT:intramuscular adipose amount|PT:intramuscular fat content|CMO:intramuscular fat morphological measurement
PDK4	2:23808745-23818240	QTL:6903	Body weight	Chr.2:0-31118900 bp	Breed:Plymouth Rock	Body weight|VT:body mass|CMO:body weight
PDK4	2:23808745-23818240	QTL:6904	Breast muscle weight	Chr.2:0-31118900 bp	Breed:Plymouth Rock	Breast muscle weight|VT:pectoralis muscle mass
PDK4	2:23808745-23818240	QTL:6906	Breast muscle weight	Chr.2:0-31118900 bp	Breed:Plymouth Rock	Breast muscle weight|VT:pectoralis muscle mass
PDK4	2:23808745-23818240	QTL:9689	Body weight	Chr.2:0-31118900 bp		Body weight|VT:body mass|CMO:body weight
PDK4	2:23808745-23818240	QTL:9502	Body weight	Chr.2:0-31118900 bp	Breed:Leghorn, Red Junglefowl	Body weight|VT:body mass|CMO:body weight
PDK4	2:23808745-23818240	QTL:9503	Body weight gain	Chr.2:0-31118900 bp	Breed:Leghorn, Red Junglefowl	Body weight gain|VT:postnatal growth trait|CMO:body weight gain
PDK4	2:23808745-23818240	QTL:9679	Body weight	Chr.2:0-31118900 bp		Body weight|VT:body mass|CMO:body weight
PDK4	2:23808745-23818240	QTL:6596	Body weight gain	Chr.2:0-31118900 bp	Breed:Leghorn, Red Junglefowl	Body weight gain|VT:postnatal growth trait|CMO:body weight gain
PDK4	2:23808745-23818240	QTL:6581	Body weight	Chr.2:0-23961553 bp	Breed:Leghorn, Red Junglefowl	Body weight|VT:body mass|CMO:body weight
PDK4	2:23808745-23818240	QTL:6967	Body weight	Chr.2:0-31118900 bp	Breed:Plymouth Rock	Body weight|VT:body mass|CMO:body weight
PDK4	2:23808745-23818240	QTL:1873	Body weight	Chr.2:1867134-37031491 bp		Body weight|VT:body mass|CMO:body weight
PDK4	2:23808745-23818240	QTL:1874	Body weight	Chr.2:18671340-37031491 bp		Body weight|VT:body mass|CMO:body weight
PDK4	2:23808745-23818240	QTL:7175	Body weight	Chr.2:18671340-23961553 bp		Body weight|VT:body mass|CMO:body weight
PDK4	2:23808745-23818240	QTL:12519	Average daily gain	Chr.2:0-31118900 bp	Breed:Fayoumi	Average daily gain|VT:postnatal growth trait|CMO:average daily body weight gain
PDK4	2:23808745-23818240	QTL:1875	Pectoralis major percent	Chr.2:0-31118900 bp		Pectoralis major percent|VT:pectoralis muscle size trait|PT:pectoralis major percentage
PDK4	2:23808745-23818240	QTL:1876	Breast muscle percentage	Chr.2:0-31118900 bp		Breast muscle percentage|VT:pectoralis muscle mass|PT:total breast muscle percentage
PDK4	2:23808745-23818240	QTL:6891	Body weight	Chr.2:0-31118900 bp	Breed:Plymouth Rock	Body weight|VT:body mass|CMO:body weight
PDK4	2:23808745-23818240	QTL:6892	Body weight	Chr.2:0-31118900 bp	Breed:Plymouth Rock	Body weight|VT:body mass|CMO:body weight
PDK4	2:23808745-23818240	QTL:6893	Breast muscle weight	Chr.2:0-31118900 bp	Breed:Plymouth Rock	Breast muscle weight|VT:pectoralis muscle mass
PDK4	2:23808745-23818240	QTL:6848	Body weight	Chr.2:21783230-37342680 bp	Breed:Plymouth Rock, Shamo	Body weight|VT:body mass|CMO:body weight
PDK4	2:23808745-23818240	QTL:1880	Breast muscle percentage	Chr.2:0-31118900 bp		Breast muscle percentage|VT:pectoralis muscle mass|PT:total breast muscle percentage
PDK4	2:23808745-23818240	QTL:1882	Pectoralis major percent	Chr.2:0-31118900 bp		Pectoralis major percent|VT:pectoralis muscle size trait|PT:pectoralis major percentage
FKBP5	26:113129-130704	QTL:64571	Feed conversion ratio	Chr.26:53983-2480231 bp		Body weight|VT:body mass|CMO:body weight
FKBP5	26:113129-130704	QTL:2386	Body weight	Chr.26:0-8776300 bp	"Breed:Leghorn"	Carcass weight|PT:dressed carcass weight|CMO:carcass weight
FKBP5	26:113129-130704	QTL:12514	Average daily gain	Chr.26:0-8776300 bp	"Breed:Leghorn"	Feed efficiency|VT:food conversion trait
FKBP5	26:113129-130704	QTL:6957	Breast muscle weight	Chr.26:0-8776300 bp	"Breed:Plymouth Rock"	Body weight gain|VT:postnatal growth trait|CMO:body weight gain
METTL21EP	1:142758426-142779872	QTL:1797	Body weight	Chr.1:52257174-194493588 bp		Body weight|VT:body mass|CMO:body weight
METTL21EP	1:142758426-142779872	QTL:17110	Carcass weight	Chr.1:25298009-143274636 bp	Breed:Leghorn, New Hampshire Red	Body weight|VT:body mass|CMO:body weight
METTL21EP	1:142758426-142779872	QTL:1821	Feed efficiency	Chr.1:123894492-143966784 bp		Body weight|VT:body mass|CMO:body weight
METTL21EP	1:142758426-142779872	QTL:55937	Body weight gain	Chr.1:60251483-150507582 bp	Breed:Leghorn, New Hampshire Red	Body weight gain|VT:postnatal growth trait|CMO:body weight gain
METTL21EP	1:142758426-142779872	QTL:9745	Body weight	Chr.1:133584564-147427524 bp	Breed:Leghorn	Body weight gain|VT:postnatal growth trait|CMO:body weight gain
METTL21EP	1:142758426-142779872	QTL:9746	Body weight	Chr.1:133584564-147427524 bp	Breed:Leghorn	Body weight|VT:body mass|CMO:body weight
METTL21EP	1:142758426-142779872	QTL:9747	Body weight	Chr.1:133584564-147427524 bp	Breed:Leghorn	Body weight|VT:body mass|CMO:body weight
METTL21EP	1:142758426-142779872	QTL:9748	Body weight gain	Chr.1:133584564-147427524 bp	Breed:Leghorn	Body weight|VT:body mass|CMO:body weight
METTL21EP	1:142758426-142779872	QTL:9749	Body weight gain	Chr.1:133584564-147427524 bp	Breed:Leghorn	Body weight|VT:body mass|CMO:body weight
METTL21EP	1:142758426-142779872	QTL:14355	Body weight	Chr.1:106936866-152618634 bp	Breed:Plymouth Rock	Body weight|VT:body mass|CMO:body weight
METTL21EP	1:142758426-142779872	QTL:14356	Body weight	Chr.1:125970936-152618634 bp	Breed:Plymouth Rock	Body weight|VT:body mass|CMO:body weight
METTL21EP	1:142758426-142779872	QTL:14357	Body weight	Chr.1:125278788-158501892 bp	Breed:Plymouth Rock	Body weight|VT:body mass|CMO:body weight
METTL21EP	1:142758426-142779872	QTL:14358	Body weight	Chr.1:125278788-152618634 bp	Breed:Plymouth Rock	Body weight|VT:body mass|CMO:body weight
METTL21EP	1:142758426-142779872	QTL:24840	Body weight	Chr.1:125278788-153310782 bp		Body weight|VT:body mass|CMO:body weight
METTL21EP	1:142758426-142779872	QTL:24849	Body weight	Chr.1:125278788-153310782 bp		Body weight|VT:body mass|CMO:body weight
METTL21EP	1:142758426-142779872	QTL:24862	Body weight	Chr.1:125278788-153310782 bp		Body weight|VT:body mass|CMO:body weight
UBE3D	3:77684411-77769862	QTL:1961	Body weight	Chr.3:40652235-104236500 bp		Body weight gain|VT:postnatal growth trait|CMO:body weight gain
UBE3D	3:77684411-77769862	QTL:1962	Body weight	Chr.3:40652235-104236500 bp		Body weight|VT:body mass|CMO:body weight
UBE3D	3:77684411-77769862	QTL:1969	Body weight	Chr.3:59762260-79219740 bp		Body weight|VT:body mass|CMO:body weight
UBE3D	3:77684411-77769862	QTL:1972	Body weight	Chr.3:59762260-79219740 bp		Body weight|VT:body mass|CMO:body weight
UBE3D	3:77684411-77769862	QTL:9127	Body weight gain	Chr.3:69838455-78177375 bp	Breed:Leghorn, Fayoumi	Body weight gain|VT:postnatal growth trait|CMO:body weight gain
UBE3D	3:77684411-77769862	QTL:9420	Body weight	Chr.3:48296245-96245035 bp		Body weight|VT:body mass|CMO:body weight
UBE3D	3:77684411-77769862	QTL:1979	Body weight	Chr.3:1737275-96939945 bp		Body weight|VT:body mass|CMO:body weight
UBE3D	3:77684411-77769862	QTL:55904	Body weight	Chr.3:11118560-94368778 bp	Breed:Leghorn, New Hampshire Red	Body weight|VT:body mass|CMO:body weight
UBE3D	3:77684411-77769862	QTL:55929	Body weight gain	Chr.3:11118560-93152685 bp	Breed:Leghorn, New Hampshire Red	Body weight|VT:body mass|CMO:body weight
UBE3D	3:77684411-77769862	QTL:1980	Body weight	Chr.3:1737275-96939945 bp		Body weight gain|VT:postnatal growth trait|CMO:body weight gain
UBE3D	3:77684411-77769862	QTL:6610	Body weight	Chr.3:50380975-80262105 bp	Breed:Leghorn, Red Junglefowl	Body weight|VT:body mass|CMO:body weight
UBE3D	3:77684411-77769862	QTL:6611	Body weight	Chr.3:50380975-80262105 bp	Breed:Leghorn, Red Junglefowl	Body weight|VT:body mass|CMO:body weight
UBE3D	3:77684411-77769862	QTL:6612	Body weight	Chr.3:50380975-80262105 bp	Breed:Leghorn, Red Junglefowl	Body weight|VT:body mass|CMO:body weight
UBE3D	3:77684411-77769862	QTL:6613	Body weight gain	Chr.3:50380975-80262105 bp	Breed:Leghorn, Red Junglefowl	Body weight|VT:body mass|CMO:body weight
UBE3D	3:77684411-77769862	QTL:11768	Body weight	Chr.3:59067350-78177375 bp		Body weight|VT:body mass|CMO:body weight
UBE3D	3:77684411-77769862	QTL:11772	Body weight	Chr.3:59067350-78177375 bp		Breast muscle weight|VT:pectoralis muscle mass
UBE3D	3:77684411-77769862	QTL:7180	Body weight	Chr.3:10771105-97982310 bp		Body weight|VT:body mass|CMO:body weight
CEBPD	2:107580618-107581619	QTL:1924	Body weight	Chr.2:87755298-113272796 bp		Body weight|VT:body mass|CMO:body weight
CEBPD	2:107580618-107581619	QTL:9415	Body weight	Chr.2:89217886-123106368 bp		Body weight|VT:body mass|CMO:body weight
CEBPD	2:107580618-107581619	QTL:9413	Breast muscle weight	Chr.2:51003877-139879455 bp		Body weight|VT:body mass|CMO:body weight
CEBPD	2:107580618-107581619	QTL:11764	Body weight	Chr.2:99580480-112028040 bp		Body weight|VT:body mass|CMO:body weight
CEBPD	2:107580618-107581619	QTL:11765	Body weight	Chr.2:99580480-112028040 bp		Body weight|VT:body mass|CMO:body weight
CEBPD	2:107580618-107581619	QTL:11767	Body weight	Chr.2:99580480-112028040 bp		Body weight|VT:body mass|CMO:body weight
CEBPD	2:107580618-107581619	QTL:11771	Body weight	Chr.2:99580480-112028040 bp		Body weight|VT:body mass|CMO:body weight
CEBPD	2:107580618-107581619	QTL:14456	Body weight	Chr.2:100825236-112028040 bp	Breed:Leghorn	Body weight gain|VT:postnatal growth trait|CMO:body weight gain
CEBPD	2:107580618-107581619	QTL:14463	Body weight	Chr.2:100825236-112028040 bp	Breed:Leghorn	Breast muscle weight|VT:pectoralis muscle mass
CEBPD	2:107580618-107581619	QTL:24841	Body weight	Chr.2:100825236-112028040 bp		Body weight|VT:body mass|CMO:body weight
NELL2	1:30482015-30625713	QTL:1785	Body weight	Chr.1:24917328-42221028 bp		Body weight|VT:body mass|CMO:body weight
NELL2	1:30482015-30625713	QTL:9494	Body weight gain	Chr.1:0-34607400 bp	Breed:Leghorn, Red Junglefowl	Body weight|VT:body mass|CMO:body weight
NELL2	1:30482015-30625713	QTL:6868	Breast muscle weight	Chr.1:0-34607400 bp	Breed:Plymouth Rock	Body weight gain|VT:postnatal growth trait|CMO:body weight gain
NELL2	1:30482015-30625713	QTL:6961	Body weight	Chr.1:0-34607400 bp	Breed:Plymouth Rock	Body weight|VT:body mass|CMO:body weight
NELL2	1:30482015-30625713	QTL:9662	Body weight	Chr.1:0-34607400 bp		Body weight|VT:body mass|CMO:body weight
NELL2	1:30482015-30625713	QTL:9493	Body weight	Chr.1:0-34607400 bp	Breed:Leghorn, Red Junglefowl	Body weight|VT:body mass|CMO:body weight
NELL2	1:30482015-30625713	QTL:9496	Body weight gain	Chr.1:0-34607400 bp	Breed:Leghorn, Red Junglefowl	Body weight|VT:body mass|CMO:body weight
NELL2	1:30482015-30625713	QTL:1807	Body weight	Chr.1:27685920-70945170 bp		Body weight|VT:body mass|CMO:body weight
NELL2	1:30482015-30625713	QTL:1808	Body weight	Chr.1:27685920-70945170 bp		Carcass weight|PT:dressed carcass weight|CMO:carcass weight
NELL2	1:30482015-30625713	QTL:19671	Body weight	Chr.1:0-34607400 bp		Body weight|VT:body mass|CMO:body weight
NELL2	1:30482015-30625713	QTL:9664	Body weight	Chr.1:0-34607400 bp		Body weight|VT:body mass|CMO:body weight
NELL2	1:30482015-30625713	QTL:13616	Body weight	Chr.1:0-34607400 bp		Body weight|VT:body mass|CMO:body weight
NELL2	1:30482015-30625713	QTL:13617	Carcass weight	Chr.1:0-34607400 bp		Body weight|VT:body mass|CMO:body weight
NELL2	1:30482015-30625713	QTL:19675	Body weight	Chr.1:0-34607400 bp		Body weight|VT:body mass|CMO:body weight
NELL2	1:30482015-30625713	QTL:19541	Body weight	Chr.1:0-34607400 bp		Body weight|VT:body mass|CMO:body weight
NELL2	1:30482015-30625713	QTL:19542	Body weight	Chr.1:0-34607400 bp		Carcass weight|PT:dressed carcass weight|CMO:carcass weight
NELL2	1:30482015-30625713	QTL:19543	Body weight	Chr.1:0-34607400 bp		Carcass weight|PT:dressed carcass weight|CMO:carcass weight
NELL2	1:30482015-30625713	QTL:19544	Body weight	Chr.1:0-34607400 bp		Carcass weight|PT:dressed carcass weight|CMO:carcass weight
NELL2	1:30482015-30625713	QTL:19545	Body weight	Chr.1:0-34607400 bp		Body weight|VT:body mass|CMO:body weight
NELL2	1:30482015-30625713	QTL:19546	Carcass weight	Chr.1:0-34607400 bp		Carcass weight|PT:dressed carcass weight|CMO:carcass weight
NELL2	1:30482015-30625713	QTL:19547	Carcass weight	Chr.1:0-34607400 bp		Carcass weight|PT:dressed carcass weight|CMO:carcass weight
NELL2	1:30482015-30625713	QTL:19548	Carcass weight	Chr.1:0-34607400 bp		Carcass weight|PT:dressed carcass weight|CMO:carcass weight
NELL2	1:30482015-30625713	QTL:19549	Body weight	Chr.1:0-34607400 bp		Body weight|VT:body mass|CMO:body weight
NELL2	1:30482015-30625713	QTL:19550	Carcass weight	Chr.1:0-34607400 bp		Body weight|VT:body mass|CMO:body weight
NELL2	1:30482015-30625713	QTL:19551	Carcass weight	Chr.1:0-34607400 bp		Body weight|VT:body mass|CMO:body weight
NELL2	1:30482015-30625713	QTL:19552	Carcass weight	Chr.1:0-34607400 bp		Body weight|VT:body mass|CMO:body weight
NELL2	1:30482015-30625713	QTL:19553	Body weight	Chr.1:0-34607400 bp		Carcass weight|PT:dressed carcass weight|CMO:carcass weight
NELL2	1:30482015-30625713	QTL:19554	Body weight	Chr.1:0-34607400 bp		Carcass weight|PT:dressed carcass weight|CMO:carcass weight
NELL2	1:30482015-30625713	QTL:19555	Body weight	Chr.1:0-34607400 bp		Carcass weight|PT:dressed carcass weight|CMO:carcass weight
NELL2	1:30482015-30625713	QTL:19556	Body weight	Chr.1:0-34607400 bp		Body weight|VT:body mass|CMO:body weight
NELL2	1:30482015-30625713	QTL:19557	Carcass weight	Chr.1:0-34607400 bp		Carcass weight|PT:dressed carcass weight|CMO:carcass weight
NELL2	1:30482015-30625713	QTL:19558	Carcass weight	Chr.1:0-34607400 bp		Carcass weight|PT:dressed carcass weight|CMO:carcass weight
NELL2	1:30482015-30625713	QTL:19559	Carcass weight	Chr.1:0-34607400 bp		Carcass weight|PT:dressed carcass weight|CMO:carcass weight
NELL2	1:30482015-30625713	QTL:19560	Body weight	Chr.1:0-34607400 bp		Carcass weight|PT:dressed carcass weight|CMO:carcass weight
NELL2	1:30482015-30625713	QTL:19561	Carcass weight	Chr.1:0-34607400 bp		Body weight|VT:body mass|CMO:body weight
NELL2	1:30482015-30625713	QTL:19562	Carcass weight	Chr.1:0-34607400 bp		Body weight|VT:body mass|CMO:body weight
NELL2	1:30482015-30625713	QTL:19563	Carcass weight	Chr.1:0-34607400 bp		Breast muscle weight|VT:pectoralis muscle mass
NELL2	1:30482015-30625713	QTL:17110	Carcass weight	Chr.1:25298009-143274636 bp	Breed:Leghorn, New Hampshire Red	Average daily gain|VT:postnatal growth trait|CMO:average daily body weight gain
NELL2	1:30482015-30625713	QTL:6870	Body weight	Chr.1:0-34607400 bp	Breed:Plymouth Rock	Body weight|VT:body mass|CMO:body weight
NELL2	1:30482015-30625713	QTL:6871	Body weight	Chr.1:0-34607400 bp	Breed:Plymouth Rock	Body weight|VT:body mass|CMO:body weight
NELL2	1:30482015-30625713	QTL:6872	Breast muscle weight	Chr.1:0-34607400 bp	Breed:Plymouth Rock	Body weight|VT:body mass|CMO:body weight
NELL2	1:30482015-30625713	QTL:12485	Average daily gain	Chr.1:0-34607400 bp	Breed:Leghorn	Body weight|VT:body mass|CMO:body weight
NELL2	1:30482015-30625713	QTL:13428	Body weight	Chr.1:0-34607400 bp		Body weight|VT:body mass|CMO:body weight
NELL2	1:30482015-30625713	QTL:13429	Body weight	Chr.1:0-34607400 bp		Body weight|VT:body mass|CMO:body weight
NELL2	1:30482015-30625713	QTL:13430	Body weight	Chr.1:0-34607400 bp		Body weight|VT:body mass|CMO:body weight
NELL2	1:30482015-30625713	QTL:13431	Body weight	Chr.1:0-34607400 bp		Body weight|VT:body mass|CMO:body weight
NELL2	1:30482015-30625713	QTL:13432	Body weight	Chr.1:0-34607400 bp		Body weight|VT:body mass|CMO:body weight
NELL2	1:30482015-30625713	QTL:13433	Body weight	Chr.1:0-34607400 bp		Carcass weight|PT:dressed carcass weight|CMO:carcass weight
NELL2	1:30482015-30625713	QTL:13434	Body weight	Chr.1:0-34607400 bp		Body weight|VT:body mass|CMO:body weight
NELL2	1:30482015-30625713	QTL:13435	Body weight	Chr.1:0-34607400 bp		Body weight|VT:body mass|CMO:body weight
NELL2	1:30482015-30625713	QTL:1811	Body weight	Chr.1:0-34607400 bp		Body weight gain|VT:postnatal growth trait|CMO:body weight gain
NELL2	1:30482015-30625713	QTL:12591	Carcass weight	Chr.1:0-34607400 bp		Body weight|VT:body mass|CMO:body weight
NELL2	1:30482015-30625713	QTL:6863	Body weight	Chr.1:0-34607400 bp	Breed:Plymouth Rock	Body weight|VT:body mass|CMO:body weight
NELL2	1:30482015-30625713	QTL:1815	Body weight	Chr.1:0-34607400 bp		Body weight|VT:body mass|CMO:body weight
NELL2	1:30482015-30625713	QTL:9107	Body weight gain	Chr.1:0-34607400 bp	Breed:Leghorn, Fayoumi	Body weight|VT:body mass|CMO:body weight
NELL2	1:30482015-30625713	QTL:12362	Body weight	Chr.1:0-34607400 bp	Breed:Fayoumi	Breast muscle weight|VT:pectoralis muscle mass
NELL2	1:30482015-30625713	QTL:12363	Body weight	Chr.1:0-34607400 bp	Breed:Fayoumi	Breast muscle percentage|VT:pectoralis muscle mass|PT:total breast muscle percentage
NELL2	1:30482015-30625713	QTL:12364	Body weight	Chr.1:0-34607400 bp	Breed:Fayoumi	Body weight gain|VT:postnatal growth trait|CMO:body weight gain
NELL2	1:30482015-30625713	QTL:12365	Body weight	Chr.1:0-34607400 bp	Breed:Fayoumi	Body weight|VT:body mass|CMO:body weight
NELL2	1:30482015-30625713	QTL:12371	Breast muscle weight	Chr.1:0-34607400 bp	Breed:Fayoumi	Body weight|VT:body mass|CMO:body weight
NELL2	1:30482015-30625713	QTL:12373	Breast muscle percentage	Chr.1:0-34607400 bp	Breed:Fayoumi	Body weight|VT:body mass|CMO:body weight
NELL2	1:30482015-30625713	QTL:6756	Body weight gain	Chr.1:0-34607400 bp	Breed:Plymouth Rock, Silkie Bantam	Carcass weight|PT:dressed carcass weight|CMO:carcass weight
NELL2	1:30482015-30625713	QTL:6877	Body weight	Chr.1:0-34607400 bp	Breed:Plymouth Rock	Carcass weight|PT:dressed carcass weight|CMO:carcass weight
NELL2	1:30482015-30625713	QTL:6963	Body weight	Chr.1:0-34607400 bp	Breed:Plymouth Rock	Carcass weight|PT:dressed carcass weight|CMO:carcass weight
NELL2	1:30482015-30625713	QTL:19458	Body weight	Chr.1:0-34607400 bp		Breast muscle weight|VT:pectoralis muscle mass
NELL2	1:30482015-30625713	QTL:19459	Carcass weight	Chr.1:0-34607400 bp		Body weight|VT:body mass|CMO:body weight
NELL2	1:30482015-30625713	QTL:19460	Carcass weight	Chr.1:0-34607400 bp		Carcass weight|PT:dressed carcass weight|CMO:carcass weight
NELL2	1:30482015-30625713	QTL:19461	Carcass weight	Chr.1:0-34607400 bp		Carcass weight|PT:dressed carcass weight|CMO:carcass weight
NELL2	1:30482015-30625713	QTL:19462	Breast muscle weight	Chr.1:0-34607400 bp		Body weight|VT:body mass|CMO:body weight
NELL2	1:30482015-30625713	QTL:19464	Body weight	Chr.1:0-34607400 bp		Body weight|VT:body mass|CMO:body weight
NELL2	1:30482015-30625713	QTL:19465	Carcass weight	Chr.1:0-34607400 bp		Breast muscle weight|VT:pectoralis muscle mass
NELL2	1:30482015-30625713	QTL:19466	Carcass weight	Chr.1:0-34607400 bp		Body weight|VT:body mass|CMO:body weight
NELL2	1:30482015-30625713	QTL:6874	Body weight	Chr.1:0-34607400 bp	Breed:Plymouth Rock	Carcass weight|PT:dressed carcass weight|CMO:carcass weight
NELL2	1:30482015-30625713	QTL:6875	Body weight	Chr.1:0-34607400 bp	Breed:Plymouth Rock	Body weight|VT:body mass|CMO:body weight
NELL2	1:30482015-30625713	QTL:6876	Breast muscle weight	Chr.1:0-34607400 bp	Breed:Plymouth Rock	Muscle fiber number|VT:skeletal muscle fiber quantity
NELL2	1:30482015-30625713	QTL:6878	Body weight	Chr.1:0-34607400 bp	Breed:Plymouth Rock	Body weight|VT:body mass|CMO:body weight
NELL2	1:30482015-30625713	QTL:9668	Carcass weight	Chr.1:0-34607400 bp		Breast muscle weight|VT:pectoralis muscle mass
NELL2	1:30482015-30625713	QTL:12356	Body weight	Chr.1:0-34607400 bp		Body weight|VT:body mass|CMO:body weight
NELL2	1:30482015-30625713	QTL:19621	Muscle fiber number	Chr.1:0-34607400 bp		Pectoralis major percent|VT:pectoralis muscle size trait|PT:pectoralis major percentage
NELL2	1:30482015-30625713	QTL:6879	Body weight	Chr.1:0-34607400 bp	Breed:Plymouth Rock	Body weight|VT:body mass|CMO:body weight
NELL2	1:30482015-30625713	QTL:6880	Breast muscle weight	Chr.1:0-34607400 bp	Breed:Plymouth Rock	Body weight|VT:body mass|CMO:body weight
NELL2	1:30482015-30625713	QTL:9670	Body weight	Chr.1:0-34607400 bp		Breast muscle weight|VT:pectoralis muscle mass
NELL2	1:30482015-30625713	QTL:1832	Pectoralis major percent	Chr.1:0-34607400 bp		Body weight|VT:body mass|CMO:body weight
NELL2	1:30482015-30625713	QTL:6882	Body weight	Chr.1:0-34607400 bp	Breed:Plymouth Rock	Breast muscle weight|VT:pectoralis muscle mass
NELL2	1:30482015-30625713	QTL:6883	Body weight	Chr.1:0-34607400 bp	Breed:Plymouth Rock	Average daily gain|VT:postnatal growth trait|CMO:average daily body weight gain
NELL2	1:30482015-30625713	QTL:6884	Breast muscle weight	Chr.1:0-34607400 bp	Breed:Plymouth Rock	Carcass weight|PT:dressed carcass weight|CMO:carcass weight
NELL2	1:30482015-30625713	QTL:6886	Body weight	Chr.1:0-34607400 bp	Breed:Plymouth Rock	Carcass weight|PT:dressed carcass weight|CMO:carcass weight
NELL2	1:30482015-30625713	QTL:6965	Breast muscle weight	Chr.1:0-34607400 bp	Breed:Plymouth Rock	Carcass weight|PT:dressed carcass weight|CMO:carcass weight
NELL2	1:30482015-30625713	QTL:6850	Average daily gain	Chr.1:0-34607400 bp	Breed:Plymouth Rock, Shamo	Breast muscle weight|VT:pectoralis muscle mass
NELL2	1:30482015-30625713	QTL:6852	Carcass weight	Chr.1:0-34607400 bp	Breed:Plymouth Rock, Shamo	Body weight|VT:body mass|CMO:body weight
NELL2	1:30482015-30625713	QTL:6557	Carcass weight	Chr.1:0-34607400 bp		Body weight|VT:body mass|CMO:body weight
NELL2	1:30482015-30625713	QTL:6559	Carcass weight	Chr.1:0-34607400 bp		Average daily gain|VT:postnatal growth trait|CMO:average daily body weight gain
NELL2	1:30482015-30625713	QTL:6561	Breast muscle weight	Chr.1:0-34607400 bp		Body weight|VT:body mass|CMO:body weight
NELL2	1:30482015-30625713	QTL:6568	Body weight	Chr.1:0-34607400 bp		Average daily gain|VT:postnatal growth trait|CMO:average daily body weight gain
NELL2	1:30482015-30625713	QTL:1840	Body weight	Chr.1:0-34607400 bp	Breed:Fayoumi	Body weight|VT:body mass|CMO:body weight
NELL2	1:30482015-30625713	QTL:12516	Average daily gain	Chr.1:0-34607400 bp	Breed:Fayoumi	Body weight|VT:body mass|CMO:body weight
NELL2	1:30482015-30625713	QTL:1839	Body weight	Chr.1:0-34607400 bp	Breed:Fayoumi	Average daily gain|VT:postnatal growth trait|CMO:average daily body weight gain
NELL2	1:30482015-30625713	QTL:12515	Average daily gain	Chr.1:0-34607400 bp	Breed:Fayoumi	Body weight|VT:body mass|CMO:body weight
NELL2	1:30482015-30625713	QTL:1782	Body weight	Chr.1:0-34607400 bp	Breed:Fayoumi	Body weight|VT:body mass|CMO:body weight
NELL2	1:30482015-30625713	QTL:1783	Body weight	Chr.1:0-34607400 bp	Breed:Fayoumi	Body weight|VT:body mass|CMO:body weight
NELL2	1:30482015-30625713	QTL:12517	Average daily gain	Chr.1:0-34607400 bp	Breed:Fayoumi	Body weight|VT:body mass|CMO:body weight
NELL2	1:30482015-30625713	QTL:6849	Body weight	Chr.1:0-34607400 bp	Breed:Plymouth Rock, Shamo	Body weight|VT:body mass|CMO:body weight
NELL2	1:30482015-30625713	QTL:3329	Body weight	Chr.1:0-34607400 bp		Body weight gain|VT:postnatal growth trait|CMO:body weight gain
NELL2	1:30482015-30625713	QTL:6888	Body weight	Chr.1:0-34607400 bp	Breed:Plymouth Rock	Body weight|VT:body mass|CMO:body weight
NELL2	1:30482015-30625713	QTL:6847	Body weight	Chr.1:0-34607400 bp	Breed:Plymouth Rock, Shamo	Body weight|VT:body mass|CMO:body weight
NELL2	1:30482015-30625713	QTL:9495	Body weight	Chr.1:0-34607400 bp	Breed:Leghorn, Red Junglefowl	Body weight|VT:body mass|CMO:body weight
NELL2	1:30482015-30625713	QTL:9499	Body weight gain	Chr.1:0-34607400 bp	Breed:Leghorn, Red Junglefowl	Body weight|VT:body mass|CMO:body weight
NELL2	1:30482015-30625713	QTL:16642	Body weight	Chr.1:0-34607400 bp		Body weight|VT:body mass|CMO:body weight
NELL2	1:30482015-30625713	QTL:16643	Body weight	Chr.1:0-34607400 bp		Body weight|VT:body mass|CMO:body weight
NELL2	1:30482015-30625713	QTL:16644	Body weight	Chr.1:0-34607400 bp		Body weight|VT:body mass|CMO:body weight
NELL2	1:30482015-30625713	QTL:16645	Body weight	Chr.1:0-34607400 bp		Body weight|VT:body mass|CMO:body weight
NELL2	1:30482015-30625713	QTL:16646	Body weight	Chr.1:0-34607400 bp		Body weight|VT:body mass|CMO:body weight
NELL2	1:30482015-30625713	QTL:16647	Body weight	Chr.1:0-34607400 bp		Carcass weight|PT:dressed carcass weight|CMO:carcass weight
NELL2	1:30482015-30625713	QTL:16648	Body weight	Chr.1:0-34607400 bp		Body weight|VT:body mass|CMO:body weight
NELL2	1:30482015-30625713	QTL:16649	Body weight	Chr.1:0-34607400 bp		Body weight|VT:body mass|CMO:body weight
NELL2	1:30482015-30625713	QTL:16650	Body weight	Chr.1:0-34607400 bp		Body weight|VT:body mass|CMO:body weight
NELL2	1:30482015-30625713	QTL:16651	Carcass weight	Chr.1:0-34607400 bp		Body weight|VT:body mass|CMO:body weight
NELL2	1:30482015-30625713	QTL:16667	Body weight	Chr.1:0-34607400 bp		Body weight|VT:body mass|CMO:body weight
NELL2	1:30482015-30625713	QTL:16669	Body weight	Chr.1:0-34607400 bp		Body weight|VT:body mass|CMO:body weight
NELL2	1:30482015-30625713	QTL:16672	Body weight	Chr.1:0-34607400 bp		Body weight|VT:body mass|CMO:body weight
NELL2	1:30482015-30625713	QTL:16670	Body weight	Chr.1:0-34607400 bp		Body weight|VT:body mass|CMO:body weight
NELL2	1:30482015-30625713	QTL:16671	Body weight	Chr.1:0-34607400 bp		Carcass weight|PT:dressed carcass weight|CMO:carcass weight
NELL2	1:30482015-30625713	QTL:16673	Body weight	Chr.1:0-34607400 bp		Body weight gain|VT:postnatal growth trait|CMO:body weight gain
NELL2	1:30482015-30625713	QTL:16674	Body weight	Chr.1:0-34607400 bp		Body weight|VT:body mass|CMO:body weight
NELL2	1:30482015-30625713	QTL:16675	Body weight	Chr.1:0-34607400 bp		Body weight|VT:body mass|CMO:body weight
NELL2	1:30482015-30625713	QTL:16676	Carcass weight	Chr.1:0-34607400 bp		Body weight|VT:body mass|CMO:body weight
NELL2	1:30482015-30625713	QTL:9457	Body weight gain	Chr.1:0-34607400 bp	Breed:Plymouth Rock	Body weight|VT:body mass|CMO:body weight
NELL2	1:30482015-30625713	QTL:6570	Body weight	Chr.1:24917328-42221028 bp	Breed:Leghorn, Red Junglefowl	Body weight gain|VT:postnatal growth trait|CMO:body weight gain
NELL2	1:30482015-30625713	QTL:6571	Body weight	Chr.1:24917328-42221028 bp	Breed:Leghorn, Red Junglefowl	Body weight gain|VT:postnatal growth trait|CMO:body weight gain
NELL2	1:30482015-30625713	QTL:6572	Body weight	Chr.1:24917328-42221028 bp	Breed:Leghorn, Red Junglefowl	Body weight gain|VT:postnatal growth trait|CMO:body weight gain
NELL2	1:30482015-30625713	QTL:6573	Body weight	Chr.1:24917328-42221028 bp	Breed:Leghorn, Red Junglefowl	Body weight gain|VT:postnatal growth trait|CMO:body weight gain
NELL2	1:30482015-30625713	QTL:6574	Body weight gain	Chr.1:24917328-42221028 bp	Breed:Leghorn, Red Junglefowl	Body weight|VT:body mass|CMO:body weight
NELL2	1:30482015-30625713	QTL:6575	Body weight gain	Chr.1:24917328-42221028 bp	Breed:Leghorn, Red Junglefowl	Body weight|VT:body mass|CMO:body weight
NELL2	1:30482015-30625713	QTL:6576	Body weight gain	Chr.1:24917328-42221028 bp	Breed:Leghorn, Red Junglefowl	Body weight|VT:body mass|CMO:body weight
NELL2	1:30482015-30625713	QTL:6577	Body weight gain	Chr.1:24917328-42221028 bp	Breed:Leghorn, Red Junglefowl	Breast muscle weight|VT:pectoralis muscle mass
NELL2	1:30482015-30625713	QTL:9739	Body weight	Chr.1:24917328-46027842 bp	Breed:Leghorn	Chest width|VT:chest width
NELL2	1:30482015-30625713	QTL:9740	Body weight	Chr.1:24917328-46027842 bp	Breed:Leghorn	Body weight|VT:body mass|CMO:body weight
NELL2	1:30482015-30625713	QTL:9741	Body weight	Chr.1:24917328-46027842 bp	Breed:Leghorn	Body weight gain|VT:postnatal growth trait|CMO:body weight gain
NELL2	1:30482015-30625713	QTL:13384	Breast muscle weight	Chr.1:24917328-46027842 bp		Body weight|VT:body mass|CMO:body weight
NELL2	1:30482015-30625713	QTL:16704	Chest width	Chr.1:22840884-32530956 bp	Breed:Plymouth Rock, Silkie Bantam	Body weight|VT:body mass|CMO:body weight
NELL2	1:30482015-30625713	QTL:9497	Body weight	Chr.1:0-34607400 bp	Breed:Leghorn, Red Junglefowl	Body weight gain|VT:postnatal growth trait|CMO:body weight gain
NELL2	1:30482015-30625713	QTL:9500	Body weight gain	Chr.1:0-34607400 bp	Breed:Leghorn, Red Junglefowl	Body weight|VT:body mass|CMO:body weight
NELL2	1:30482015-30625713	QTL:9458	Body weight	Chr.1:0-34607400 bp	Breed:Plymouth Rock	Body weight gain|VT:postnatal growth trait|CMO:body weight gain
NELL2	1:30482015-30625713	QTL:9498	Body weight	Chr.1:0-34607400 bp	Breed:Leghorn, Red Junglefowl	Breast muscle weight|VT:pectoralis muscle mass
NELL2	1:30482015-30625713	QTL:9459	Body weight gain	Chr.1:0-34607400 bp	Breed:Plymouth Rock	Body weight|VT:body mass|CMO:body weight
NELL2	1:30482015-30625713	QTL:9460	Body weight	Chr.1:0-34607400 bp	Breed:Plymouth Rock	Body weight|VT:body mass|CMO:body weight
NELL2	1:30482015-30625713	QTL:9501	Body weight gain	Chr.1:0-34607400 bp	Breed:Leghorn, Red Junglefowl	Average daily gain|VT:postnatal growth trait|CMO:average daily body weight gain
NELL2	1:30482015-30625713	QTL:12566	Breast muscle weight	Chr.1:0-34607400 bp	Breed:Fayoumi	Body weight|VT:body mass|CMO:body weight
NELL2	1:30482015-30625713	QTL:1862	Body weight	Chr.1:0-34607400 bp	Breed:Leghorn	Body weight|VT:body mass|CMO:body weight
NELL2	1:30482015-30625713	QTL:1861	Body weight	Chr.1:0-34607400 bp	Breed:Leghorn	Breast muscle weight|VT:pectoralis muscle mass
NELL2	1:30482015-30625713	QTL:12484	Average daily gain	Chr.1:0-34607400 bp	Breed:Leghorn	Body weight gain|VT:postnatal growth trait|CMO:body weight gain
NELL2	1:30482015-30625713	QTL:6580	Body weight	Chr.1:0-34607400 bp	Breed:Leghorn, Red Junglefowl	Body weight|VT:body mass|CMO:body weight
NELL2	1:30482015-30625713	QTL:6889	Body weight	Chr.1:0-34607400 bp	Breed:Plymouth Rock	Body weight gain|VT:postnatal growth trait|CMO:body weight gain
NELL2	1:30482015-30625713	QTL:6966	Breast muscle weight	Chr.1:0-34607400 bp	Breed:Plymouth Rock	Body weight|VT:body mass|CMO:body weight
NELL2	1:30482015-30625713	QTL:9461	Body weight gain	Chr.1:0-34607400 bp	Breed:Plymouth Rock	Body weight|VT:body mass|CMO:body weight
NELL2	1:30482015-30625713	QTL:9462	Body weight	Chr.1:0-34607400 bp	Breed:Plymouth Rock	Body weight|VT:body mass|CMO:body weight
NELL2	1:30482015-30625713	QTL:9492	Body weight gain	Chr.1:0-34607400 bp	Breed:Leghorn, Red Junglefowl	Body weight|VT:body mass|CMO:body weight
NELL2	1:30482015-30625713	QTL:12375	Body weight	Chr.1:0-34607400 bp		Body weight|VT:body mass|CMO:body weight
NELL2	1:30482015-30625713	QTL:12376	Body weight	Chr.1:0-34607400 bp		Body weight|VT:body mass|CMO:body weight
NELL2	1:30482015-30625713	QTL:12377	Body weight	Chr.1:0-34607400 bp		Body weight|VT:body mass|CMO:body weight
NELL2	1:30482015-30625713	QTL:12378	Body weight	Chr.1:0-34607400 bp		Body weight|VT:body mass|CMO:body weight
NELL2	1:30482015-30625713	QTL:12379	Body weight	Chr.1:0-34607400 bp		Body weight|VT:body mass|CMO:body weight
NELL2	1:30482015-30625713	QTL:12380	Body weight	Chr.1:0-34607400 bp		Body weight|VT:body mass|CMO:body weight
NELL2	1:30482015-30625713	QTL:12381	Body weight	Chr.1:0-34607400 bp		Body weight|VT:body mass|CMO:body weight
NELL2	1:30482015-30625713	QTL:12382	Body weight	Chr.1:0-34607400 bp		Body weight|VT:body mass|CMO:body weight
NELL2	1:30482015-30625713	QTL:12383	Body weight	Chr.1:0-34607400 bp		Body weight|VT:body mass|CMO:body weight
NELL2	1:30482015-30625713	QTL:12384	Body weight	Chr.1:0-34607400 bp		Carcass weight|PT:dressed carcass weight|CMO:carcass weight
NELL2	1:30482015-30625713	QTL:12385	Body weight	Chr.1:0-34607400 bp		Carcass weight|PT:dressed carcass weight|CMO:carcass weight
NELL2	1:30482015-30625713	QTL:12386	Body weight	Chr.1:0-34607400 bp		Body weight|VT:body mass|CMO:body weight
NELL2	1:30482015-30625713	QTL:12387	Body weight	Chr.1:0-34607400 bp		Body weight|VT:body mass|CMO:body weight
NELL2	1:30482015-30625713	QTL:12388	Carcass weight	Chr.1:0-34607400 bp		Body weight|VT:body mass|CMO:body weight
NELL2	1:30482015-30625713	QTL:12389	Carcass weight	Chr.1:0-34607400 bp		Body weight|VT:body mass|CMO:body weight
NELL2	1:30482015-30625713	QTL:13584	Body weight	Chr.1:0-34607400 bp	Breed:Plymouth Rock	Intramuscular fat content|VT:intramuscular adipose amount|PT:intramuscular fat content|CMO:intramuscular fat morphological measurement
NELL2	1:30482015-30625713	QTL:13585	Body weight	Chr.1:0-34607400 bp	Breed:Plymouth Rock	Body weight|VT:body mass|CMO:body weight
NELL2	1:30482015-30625713	QTL:13589	Body weight	Chr.1:0-34607400 bp	Breed:Plymouth Rock	Body weight|VT:body mass|CMO:body weight
NELL2	1:30482015-30625713	QTL:13590	Body weight	Chr.1:0-34607400 bp	Breed:Plymouth Rock	Carcass weight|PT:dressed carcass weight|CMO:carcass weight
NELL2	1:30482015-30625713	QTL:13592	Intramuscular fat content	Chr.1:0-34607400 bp	Breed:Plymouth Rock	Body weight|VT:body mass|CMO:body weight
NELL2	1:30482015-30625713	QTL:13593	Body weight	Chr.1:0-34607400 bp	Breed:Plymouth Rock	Body weight|VT:body mass|CMO:body weight
NELL2	1:30482015-30625713	QTL:9675	Body weight	Chr.1:0-34607400 bp		Body weight|VT:body mass|CMO:body weight
NELL2	1:30482015-30625713	QTL:9678	Carcass weight	Chr.1:0-34607400 bp		Body weight|VT:body mass|CMO:body weight
NELL2	1:30482015-30625713	QTL:6750	Body weight	Chr.1:0-34607400 bp	Breed:Plymouth Rock, Silkie Bantam	Body weight|VT:body mass|CMO:body weight
NELL2	1:30482015-30625713	QTL:6754	Body weight	Chr.1:0-34607400 bp	Breed:Plymouth Rock, Silkie Bantam	Body weight|VT:body mass|CMO:body weight
NELL2	1:30482015-30625713	QTL:6749	Body weight	Chr.1:0-34607400 bp	Breed:Plymouth Rock, Silkie Bantam	Body weight gain|VT:postnatal growth trait|CMO:body weight gain
NELL2	1:30482015-30625713	QTL:6747	Body weight	Chr.1:0-34607400 bp	Breed:Plymouth Rock, Silkie Bantam	Body weight|VT:body mass|CMO:body weight
NELL2	1:30482015-30625713	QTL:6746	Body weight	Chr.1:0-34607400 bp	Breed:Plymouth Rock, Silkie Bantam	Pectoralis major weight|VT:pectoralis muscle size trait|PT:pectoralis major weight
NELL2	1:30482015-30625713	QTL:6748	Body weight	Chr.1:0-34607400 bp	Breed:Plymouth Rock, Silkie Bantam	Body weight|VT:body mass|CMO:body weight
NELL2	1:30482015-30625713	QTL:9489	Body weight gain	Chr.1:0-34607400 bp	Breed:Leghorn, Red Junglefowl	Body weight|VT:body mass|CMO:body weight
NELL2	1:30482015-30625713	QTL:9406	Body weight	Chr.1:8271168-67346000 bp		Body weight|VT:body mass|CMO:body weight
NELL2	1:30482015-30625713	QTL:11939	Pectoralis major weight	Chr.1:0-34607400 bp		Body weight|VT:body mass|CMO:body weight
NELL2	1:30482015-30625713	QTL:1775	Body weight	Chr.1:24917328-46027842 bp		Body weight|VT:body mass|CMO:body weight
NELL2	1:30482015-30625713	QTL:9488	Body weight	Chr.1:0-34607400 bp	Breed:Leghorn, Red Junglefowl	Body weight gain|VT:postnatal growth trait|CMO:body weight gain
NELL2	1:30482015-30625713	QTL:6578	Body weight	Chr.1:0-34607400 bp	Breed:Leghorn, Red Junglefowl	Body weight|VT:body mass|CMO:body weight
NELL2	1:30482015-30625713	QTL:9374	Body weight	Chr.1:30073830-32254096 bp	Breed:Leghorn, Red Junglefowl	Body weight gain|VT:postnatal growth trait|CMO:body weight gain
NELL2	1:30482015-30625713	QTL:9487	Body weight	Chr.1:0-34607400 bp	Breed:Leghorn, Red Junglefowl	Breast muscle weight|VT:pectoralis muscle mass
NELL2	1:30482015-30625713	QTL:9491	Body weight gain	Chr.1:0-34607400 bp	Breed:Leghorn, Red Junglefowl	Body weight|VT:body mass|CMO:body weight
NELL2	1:30482015-30625713	QTL:9486	Body weight	Chr.1:0-34607400 bp	Breed:Leghorn, Red Junglefowl	Body weight|VT:body mass|CMO:body weight
NELL2	1:30482015-30625713	QTL:9490	Body weight gain	Chr.1:0-34607400 bp	Breed:Leghorn, Red Junglefowl	Breast muscle weight|VT:pectoralis muscle mass
NELL2	1:30482015-30625713	QTL:1777	Breast muscle weight	Chr.1:24917328-46027842 bp		Body weight|VT:body mass|CMO:body weight
NELL2	1:30482015-30625713	QTL:9485	Body weight	Chr.1:0-34607400 bp	Breed:Leghorn, Red Junglefowl	Average daily gain|VT:postnatal growth trait|CMO:average daily body weight gain
NELL2	1:30482015-30625713	QTL:6865	Body weight	Chr.1:0-34607400 bp	Breed:Plymouth Rock	Body weight|VT:body mass|CMO:body weight
NELL2	1:30482015-30625713	QTL:6866	Breast muscle weight	Chr.1:0-34607400 bp	Breed:Plymouth Rock	Body weight|VT:body mass|CMO:body weight
NELL2	1:30482015-30625713	QTL:1778	Body weight	Chr.1:24917328-42221028 bp		Body weight|VT:body mass|CMO:body weight
NELL2	1:30482015-30625713	QTL:12489	Average daily gain	Chr.1:0-34607400 bp	Breed:Leghorn	Average daily gain|VT:postnatal growth trait|CMO:average daily body weight gain
NELL2	1:30482015-30625713	QTL:1781	Body weight	Chr.1:24917328-42221028 bp		Body weight|VT:body mass|CMO:body weight
NELL2	1:30482015-30625713	QTL:1837	Body weight	Chr.1:0-34607400 bp	Breed:Leghorn	Body weight|VT:body mass|CMO:body weight
NELL2	1:30482015-30625713	QTL:1838	Body weight	Chr.1:0-34607400 bp	Breed:Leghorn	Body weight|VT:body mass|CMO:body weight
NELL2	1:30482015-30625713	QTL:12488	Average daily gain	Chr.1:0-34607400 bp	Breed:Leghorn	Body weight|VT:body mass|CMO:body weight
NELL2	1:30482015-30625713	QTL:1784	Body weight	Chr.1:24917328-42221028 bp		Body weight|VT:body mass|CMO:body weight
DUSP8	5:13758675-13792985	QTL:6927	Body weight	Chr.5:0-29608400 bp	Breed:Plymouth Rock	Body weight|VT:body mass|CMO:body weight
DUSP8	5:13758675-13792985	QTL:9524	Body weight	Chr.5:0-29608400 bp	Breed:Leghorn	Average daily gain|VT:postnatal growth trait|CMO:average daily body weight gain
DUSP8	5:13758675-13792985	QTL:9525	Body weight	Chr.5:0-29608400 bp	Breed:Leghorn	Average daily gain|VT:postnatal growth trait|CMO:average daily body weight gain
DUSP8	5:13758675-13792985	QTL:9526	Body weight	Chr.5:0-29608400 bp	Breed:Leghorn	Average daily gain|VT:postnatal growth trait|CMO:average daily body weight gain
DUSP8	5:13758675-13792985	QTL:9527	Body weight	Chr.5:0-29608400 bp	Breed:Leghorn	Average daily gain|VT:postnatal growth trait|CMO:average daily body weight gain
DUSP8	5:13758675-13792985	QTL:9528	Average daily gain	Chr.5:0-29608400 bp	Breed:Leghorn	Breast muscle weight|VT:pectoralis muscle mass
DUSP8	5:13758675-13792985	QTL:9529	Average daily gain	Chr.5:0-29608400 bp	Breed:Leghorn	Breast muscle percentage|VT:pectoralis muscle mass|PT:total breast muscle percentage
DUSP8	5:13758675-13792985	QTL:9530	Average daily gain	Chr.5:0-29608400 bp	Breed:Leghorn	Breast muscle weight|VT:pectoralis muscle mass
DUSP8	5:13758675-13792985	QTL:9531	Average daily gain	Chr.5:0-29608400 bp	Breed:Leghorn	Muscle fiber diameter|VT:skeletal muscle fiber size trait
DUSP8	5:13758675-13792985	QTL:9541	Breast muscle weight	Chr.5:0-29608400 bp	Breed:Leghorn	Muscle fiber density|VT:skeletal muscle fiber morphology trait|CMO:skeletal muscle fiber density
DUSP8	5:13758675-13792985	QTL:9544	Breast muscle percentage	Chr.5:0-29608400 bp	Breed:Leghorn	Body weight|VT:body mass|CMO:body weight
DUSP8	5:13758675-13792985	QTL:6830	Breast muscle weight	Chr.5:0-29608400 bp		Body weight|VT:body mass|CMO:body weight
DUSP8	5:13758675-13792985	QTL:19624	Muscle fiber diameter	Chr.5:0-29608400 bp		Average daily gain|VT:postnatal growth trait|CMO:average daily body weight gain
DUSP8	5:13758675-13792985	QTL:19625	Muscle fiber density	Chr.5:0-29608400 bp		Body weight|VT:body mass|CMO:body weight
DUSP8	5:13758675-13792985	QTL:9704	Body weight	Chr.5:0-29608400 bp		Carcass weight|PT:dressed carcass weight|CMO:carcass weight
DUSP8	5:13758675-13792985	QTL:2082	Body weight	Chr.5:0-29608400 bp	Breed:Fayoumi	Breast muscle weight|VT:pectoralis muscle mass
DUSP8	5:13758675-13792985	QTL:12523	Average daily gain	Chr.5:0-29608400 bp	Breed:Fayoumi	Body weight|VT:body mass|CMO:body weight
DUSP8	5:13758675-13792985	QTL:9705	Body weight	Chr.5:0-29608400 bp		Body weight|VT:body mass|CMO:body weight
DUSP8	5:13758675-13792985	QTL:9706	Carcass weight	Chr.5:0-29608400 bp		Breast muscle weight|VT:pectoralis muscle mass
DUSP8	5:13758675-13792985	QTL:6831	Breast muscle weight	Chr.5:0-29608400 bp		Body weight|VT:body mass|CMO:body weight
DUSP8	5:13758675-13792985	QTL:6928	Body weight	Chr.5:0-29608400 bp	Breed:Plymouth Rock	Carcass weight|PT:dressed carcass weight|CMO:carcass weight
DUSP8	5:13758675-13792985	QTL:6929	Body weight	Chr.5:0-29608400 bp	Breed:Plymouth Rock	Carcass weight|PT:dressed carcass weight|CMO:carcass weight
DUSP8	5:13758675-13792985	QTL:6930	Breast muscle weight	Chr.5:0-29608400 bp	Breed:Plymouth Rock	Breast muscle weight|VT:pectoralis muscle mass
DUSP8	5:13758675-13792985	QTL:9708	Body weight	Chr.5:0-29608400 bp		Carcass weight|PT:dressed carcass weight|CMO:carcass weight
DUSP8	5:13758675-13792985	QTL:9709	Carcass weight	Chr.5:0-29608400 bp		Body weight|VT:body mass|CMO:body weight
DUSP8	5:13758675-13792985	QTL:17112	Carcass weight	Chr.5:10747849-58624632 bp	Breed:Leghorn, New Hampshire Red	Breast muscle weight|VT:pectoralis muscle mass
DUSP8	5:13758675-13792985	QTL:6827	Breast muscle weight	Chr.5:0-29608400 bp		Pectoralis major weight|VT:pectoralis muscle size trait|PT:pectoralis major weight
DUSP8	5:13758675-13792985	QTL:9701	Carcass weight	Chr.5:0-29608400 bp		Breast percentage|PT:breast percentage
DUSP8	5:13758675-13792985	QTL:2062	Body weight	Chr.5:0-29608400 bp		Carcass weight|PT:dressed carcass weight|CMO:carcass weight
DUSP8	5:13758675-13792985	QTL:2067	Breast muscle weight	Chr.5:0-29608400 bp		Conformation score|VT:body conformation trait
DUSP8	5:13758675-13792985	QTL:12608	Pectoralis major weight	Chr.5:0-29608400 bp		Body weight|VT:body mass|CMO:body weight
DUSP8	5:13758675-13792985	QTL:15581	Breast percentage	Chr.5:9474688-14804200 bp		Body weight|VT:body mass|CMO:body weight
DUSP8	5:13758675-13792985	QTL:2065	Carcass weight	Chr.5:0-29608400 bp		Body weight|VT:body mass|CMO:body weight
DUSP8	5:13758675-13792985	QTL:2066	Conformation score	Chr.5:9474688-24574972 bp		Breast muscle percentage|VT:pectoralis muscle mass|PT:total breast muscle percentage
DUSP8	5:13758675-13792985	QTL:13618	Body weight	Chr.5:0-29608400 bp	Breed:Silkie Bantam	Carcass weight|PT:dressed carcass weight|CMO:carcass weight
DUSP8	5:13758675-13792985	QTL:13619	Body weight	Chr.5:0-29608400 bp	Breed:Silkie Bantam	Body weight|VT:body mass|CMO:body weight
DUSP8	5:13758675-13792985	QTL:13620	Body weight	Chr.5:0-29608400 bp	Breed:Silkie Bantam	Body weight|VT:body mass|CMO:body weight
DUSP8	5:13758675-13792985	QTL:12612	Breast muscle percentage	Chr.5:0-29608400 bp		Body weight gain|VT:postnatal growth trait|CMO:body weight gain
DUSP8	5:13758675-13792985	QTL:12613	Carcass weight	Chr.5:0-29608400 bp		Body weight|VT:body mass|CMO:body weight
DUSP8	5:13758675-13792985	QTL:6616	Body weight	Chr.5:9474688-21021964 bp	Breed:Leghorn, Red Junglefowl	Body weight|VT:body mass|CMO:body weight
DUSP8	5:13758675-13792985	QTL:6617	Body weight	Chr.5:9474688-21021964 bp	Breed:Leghorn, Red Junglefowl	Body weight|VT:body mass|CMO:body weight
DUSP8	5:13758675-13792985	QTL:6618	Body weight gain	Chr.5:9474688-21021964 bp	Breed:Leghorn, Red Junglefowl	Body weight|VT:body mass|CMO:body weight
DUSP8	5:13758675-13792985	QTL:2071	Body weight	Chr.5:9474688-21021964 bp		Body weight|VT:body mass|CMO:body weight
DUSP8	5:13758675-13792985	QTL:13605	Body weight	Chr.5:0-29608400 bp	Breed:Plymouth Rock	Body weight|VT:body mass|CMO:body weight
DUSP8	5:13758675-13792985	QTL:13606	Body weight	Chr.5:0-29608400 bp	Breed:Plymouth Rock	Body weight|VT:body mass|CMO:body weight
DUSP8	5:13758675-13792985	QTL:13607	Body weight	Chr.5:0-29608400 bp	Breed:Plymouth Rock	Body weight|VT:body mass|CMO:body weight
DUSP8	5:13758675-13792985	QTL:13608	Body weight	Chr.5:0-29608400 bp	Breed:Plymouth Rock	Body weight|VT:body mass|CMO:body weight
DUSP8	5:13758675-13792985	QTL:13609	Body weight	Chr.5:0-29608400 bp	Breed:Plymouth Rock	Body weight|VT:body mass|CMO:body weight
DUSP8	5:13758675-13792985	QTL:13610	Body weight	Chr.5:0-29608400 bp	Breed:Plymouth Rock	Pectoralis major percent|VT:pectoralis muscle size trait|PT:pectoralis major percentage
DUSP8	5:13758675-13792985	QTL:13611	Body weight	Chr.5:0-29608400 bp	Breed:Plymouth Rock	Breast muscle weight|VT:pectoralis muscle mass
DUSP8	5:13758675-13792985	QTL:13612	Body weight	Chr.5:0-29608400 bp	Breed:Plymouth Rock	Pectoralis major weight|VT:pectoralis muscle size trait|PT:pectoralis major weight
DUSP8	5:13758675-13792985	QTL:13613	Body weight	Chr.5:0-29608400 bp	Breed:Plymouth Rock	Breast muscle weight|VT:pectoralis muscle mass
DUSP8	5:13758675-13792985	QTL:2069	Pectoralis major percent	Chr.5:0-29608400 bp		Body weight gain|VT:postnatal growth trait|CMO:body weight gain
DUSP8	5:13758675-13792985	QTL:12615	Breast muscle weight	Chr.5:0-29608400 bp		Conformation score|VT:body conformation trait
DUSP8	5:13758675-13792985	QTL:12616	Pectoralis major weight	Chr.5:0-29608400 bp		Body weight|VT:body mass|CMO:body weight
DUSP8	5:13758675-13792985	QTL:9430	Breast muscle weight	Chr.5:13294171-38846220 bp		Body weight|VT:body mass|CMO:body weight
DUSP8	5:13758675-13792985	QTL:55939	Body weight gain	Chr.5:12850045-58624632 bp	Breed:Leghorn, New Hampshire Red	Body weight|VT:body mass|CMO:body weight
DUSP8	5:13758675-13792985	QTL:6662	Conformation score	Chr.5:0-29608400 bp		Carcass weight|PT:dressed carcass weight|CMO:carcass weight
DUSP8	5:13758675-13792985	QTL:2080	Body weight	Chr.5:0-29608400 bp	Breed:Leghorn	Body weight|VT:body mass|CMO:body weight
DUSP8	5:13758675-13792985	QTL:6925	Body weight	Chr.5:0-29608400 bp	Breed:Plymouth Rock	Average daily gain|VT:postnatal growth trait|CMO:average daily body weight gain
DUSP8	5:13758675-13792985	QTL:6979	Body weight	Chr.5:0-29608400 bp	Breed:Plymouth Rock	Body weight|VT:body mass|CMO:body weight
DUSP8	5:13758675-13792985	QTL:9702	Carcass weight	Chr.5:0-29608400 bp		Body weight|VT:body mass|CMO:body weight
DUSP8	5:13758675-13792985	QTL:2093	Body weight	Chr.5:0-29608400 bp	Breed:Fayoumi	Body weight gain|VT:postnatal growth trait|CMO:body weight gain
DUSP8	5:13758675-13792985	QTL:12524	Average daily gain	Chr.5:0-29608400 bp	Breed:Fayoumi	Body weight gain|VT:postnatal growth trait|CMO:body weight gain
TDH	3:106979777-106989232	QTL:6685	Feed conversion ratio	Chr.3:104236500-110143235 bp		Body weight|VT:body mass|CMO:body weight
TDH	3:106979777-106989232	QTL:6851	Average daily gain	Chr.3:91380665-158439480 bp	"Breed:Plymouth Rock, Shamo"	Body weight|VT:body mass|CMO:body weight
TDH	3:106979777-106989232	QTL:6853	Carcass weight	Chr.3:91380665-110838145 bp	"Breed:Plymouth Rock, Shamo"	Body weight|VT:body mass|CMO:body weight
TDH	3:106979777-106989232	QTL:16708	Chest width	Chr.3:100067040-109100870 bp	"Breed:Plymouth Rock, Silkie Bantam"	Average daily gain|VT:postnatal growth trait|CMO:average daily body weight gain
TDH	3:106979777-106989232	QTL:16709	Chest width	Chr.3:100067040-109100870 bp	"Breed:Plymouth Rock, Silkie Bantam"	Body weight|VT:body mass|CMO:body weight
COL4A6	4:13939774-14060733	QTL:95340	Body weight	Chr.4:4043472-25271700 bp		Body weight|VT:body mass|CMO:body weight
COL4A6	4:13939774-14060733	QTL:95341	Body weight	Chr.4:1010868-25271700 bp		Average daily gain|VT:postnatal growth trait|CMO:average daily body weight gain
COL4A6	4:13939774-14060733	QTL:95342	Body weight gain	Chr.4:1010868-25271700 bp		Breast muscle weight|VT:pectoralis muscle mass
COL4A6	4:13939774-14060733	QTL:9472	Body weight gain	Chr.4:0-33695600 bp	Breed:Plymouth Rock	Body weight|VT:body mass|CMO:body weight
COL4A6	4:13939774-14060733	QTL:7053	Body weight	Chr.4:0-33695600 bp		Body weight|VT:body mass|CMO:body weight
COL4A6	4:13939774-14060733	QTL:7054	Body weight	Chr.4:0-33695600 bp		Body weight|VT:body mass|CMO:body weight
COL4A6	4:13939774-14060733	QTL:2058	Body weight	Chr.4:0-33695600 bp	Breed:Fayoumi	Body weight|VT:body mass|CMO:body weight
COL4A6	4:13939774-14060733	QTL:12522	Average daily gain	Chr.4:0-33695600 bp	Breed:Fayoumi	Body weight|VT:body mass|CMO:body weight
COL4A6	4:13939774-14060733	QTL:24854	Body weight	Chr.4:4043472-25271700 bp		Body weight|VT:body mass|CMO:body weight
COL4A6	4:13939774-14060733	QTL:24865	Body weight	Chr.4:4043472-25271700 bp		Body weight|VT:body mass|CMO:body weight
COL4A6	4:13939774-14060733	QTL:24898	Average daily gain	Chr.4:4043472-25271700 bp		Breast muscle weight|VT:pectoralis muscle mass
COL4A6	4:13939774-14060733	QTL:6915	Breast muscle weight	Chr.4:0-33695600 bp	Breed:Plymouth Rock	Body weight gain|VT:postnatal growth trait|CMO:body weight gain
COL4A6	4:13939774-14060733	QTL:6973	Body weight	Chr.4:0-33695600 bp	Breed:Plymouth Rock	Body weight|VT:body mass|CMO:body weight
COL4A6	4:13939774-14060733	QTL:6974	Body weight	Chr.4:0-33695600 bp	Breed:Plymouth Rock	Conformation score|VT:body conformation trait
COL4A6	4:13939774-14060733	QTL:19664	Body weight	Chr.4:0-33695600 bp	Breed:Leghorn	Body weight|VT:body mass|CMO:body weight
COL4A6	4:13939774-14060733	QTL:2001	Body weight	Chr.4:0-33695600 bp		Body weight|VT:body mass|CMO:body weight
COL4A6	4:13939774-14060733	QTL:19663	Body weight	Chr.4:0-33695600 bp	Breed:Leghorn	Body weight|VT:body mass|CMO:body weight
COL4A6	4:13939774-14060733	QTL:6921	Body weight	Chr.4:0-33695600 bp	Breed:Plymouth Rock	Breast muscle weight|VT:pectoralis muscle mass
COL4A6	4:13939774-14060733	QTL:6976	Body weight	Chr.4:0-33695600 bp	Breed:Plymouth Rock	Body weight|VT:body mass|CMO:body weight
COL4A6	4:13939774-14060733	QTL:6977	Breast muscle weight	Chr.4:0-33695600 bp	Breed:Plymouth Rock	Body weight|VT:body mass|CMO:body weight
COL4A6	4:13939774-14060733	QTL:9509	Body weight gain	Chr.4:0-33695600 bp	Breed:Leghorn, Red Junglefowl	Body weight|VT:body mass|CMO:body weight
COL4A6	4:13939774-14060733	QTL:9508	Body weight	Chr.4:0-33695600 bp	Breed:Leghorn, Red Junglefowl	Body weight|VT:body mass|CMO:body weight
COL4A6	4:13939774-14060733	QTL:7059	Conformation score	Chr.4:0-33695600 bp		Carcass weight|PT:dressed carcass weight|CMO:carcass weight
COL4A6	4:13939774-14060733	QTL:7055	Body weight	Chr.4:0-33695600 bp		Body weight|VT:body mass|CMO:body weight
COL4A6	4:13939774-14060733	QTL:6916	Body weight	Chr.4:0-33695600 bp	Breed:Plymouth Rock	Breast muscle weight|VT:pectoralis muscle mass
COL4A6	4:13939774-14060733	QTL:6917	Body weight	Chr.4:0-33695600 bp	Breed:Plymouth Rock	Body weight|VT:body mass|CMO:body weight
COL4A6	4:13939774-14060733	QTL:6918	Breast muscle weight	Chr.4:0-33695600 bp	Breed:Plymouth Rock	Body weight|VT:body mass|CMO:body weight
COL4A6	4:13939774-14060733	QTL:3339	Body weight	Chr.4:0-33695600 bp		Breast muscle weight|VT:pectoralis muscle mass
COL4A6	4:13939774-14060733	QTL:1996	Body weight	Chr.4:0-33695600 bp	Breed:Leghorn	Average daily gain|VT:postnatal growth trait|CMO:average daily body weight gain
COL4A6	4:13939774-14060733	QTL:6920	Body weight	Chr.4:0-33695600 bp	Breed:Plymouth Rock	Body weight|VT:body mass|CMO:body weight
COL4A6	4:13939774-14060733	QTL:9289	Body weight	Chr.4:0-33695600 bp	Breed:Leghorn, Oh-Shamo	Body weight|VT:body mass|CMO:body weight
COL4A6	4:13939774-14060733	QTL:9291	Carcass weight	Chr.4:0-33695600 bp	Breed:Leghorn, Oh-Shamo	Average daily gain|VT:postnatal growth trait|CMO:average daily body weight gain
COL4A6	4:13939774-14060733	QTL:2047	Body weight	Chr.4:0-33695600 bp	Breed:Leghorn	Body weight|VT:body mass|CMO:body weight
COL4A6	4:13939774-14060733	QTL:12572	Breast muscle weight	Chr.4:0-33695600 bp	Breed:Fayoumi	Breast muscle weight|VT:pectoralis muscle mass
COL4A6	4:13939774-14060733	QTL:9698	Body weight	Chr.4:0-33695600 bp		Body weight|VT:body mass|CMO:body weight
COL4A6	4:13939774-14060733	QTL:2055	Body weight	Chr.4:0-33695600 bp	Breed:Leghorn	Body weight gain|VT:postnatal growth trait|CMO:body weight gain
COL4A6	4:13939774-14060733	QTL:12545	Breast muscle weight	Chr.4:0-33695600 bp	Breed:Leghorn	Body weight gain|VT:postnatal growth trait|CMO:body weight gain
COL4A6	4:13939774-14060733	QTL:12521	Average daily gain	Chr.4:0-33695600 bp	Breed:Fayoumi	Body weight|VT:body mass|CMO:body weight
COL4A6	4:13939774-14060733	QTL:2051	Body weight	Chr.4:0-33695600 bp	Breed:Leghorn	Body weight|VT:body mass|CMO:body weight
COL4A6	4:13939774-14060733	QTL:2056	Body weight	Chr.4:0-33695600 bp	Breed:Fayoumi	Body weight gain|VT:postnatal growth trait|CMO:body weight gain
COL4A6	4:13939774-14060733	QTL:24914	Average daily gain	Chr.4:10697562-90216835 bp		Body weight|VT:body mass|CMO:body weight
COL4A6	4:13939774-14060733	QTL:6922	Body weight	Chr.4:0-33695600 bp	Breed:Plymouth Rock	Body weight|VT:body mass|CMO:body weight
COL4A6	4:13939774-14060733	QTL:6923	Breast muscle weight	Chr.4:0-33695600 bp	Breed:Plymouth Rock	Body weight|VT:body mass|CMO:body weight
COL4A6	4:13939774-14060733	QTL:9699	Body weight	Chr.4:0-33695600 bp		Body weight|VT:body mass|CMO:body weight
COL4A6	4:13939774-14060733	QTL:9465	Body weight gain	Chr.4:0-33695600 bp	Breed:Plymouth Rock	Body weight|VT:body mass|CMO:body weight
COL4A6	4:13939774-14060733	QTL:9466	Body weight gain	Chr.4:0-33695600 bp	Breed:Plymouth Rock	Carcass weight|PT:dressed carcass weight|CMO:carcass weight
COL4A6	4:13939774-14060733	QTL:9467	Body weight	Chr.4:0-33695600 bp	Breed:Plymouth Rock	Body weight|VT:body mass|CMO:body weight
COL4A6	4:13939774-14060733	QTL:9468	Body weight	Chr.4:0-33695600 bp	Breed:Plymouth Rock	Muscle fiber diameter|VT:skeletal muscle fiber size trait
COL4A6	4:13939774-14060733	QTL:9469	Body weight gain	Chr.4:0-33695600 bp	Breed:Plymouth Rock	Muscle fiber density|VT:skeletal muscle fiber morphology trait|CMO:skeletal muscle fiber density
COL4A6	4:13939774-14060733	QTL:9470	Body weight	Chr.4:0-33695600 bp	Breed:Plymouth Rock	Muscle fiber diameter|VT:skeletal muscle fiber size trait
COL4A6	4:13939774-14060733	QTL:9471	Body weight	Chr.4:0-33695600 bp	Breed:Plymouth Rock	Muscle fiber density|VT:skeletal muscle fiber morphology trait|CMO:skeletal muscle fiber density
COL4A6	4:13939774-14060733	QTL:1989	Body weight	Chr.4:4043472-29315172 bp		Muscle fiber diameter|VT:skeletal muscle fiber size trait
COL4A6	4:13939774-14060733	QTL:1990	Body weight	Chr.4:4043472-29315172 bp		Feed conversion ratio|VT:food conversion trait|CMO:feed conversion ratio
COL4A6	4:13939774-14060733	QTL:1991	Body weight	Chr.4:4043472-29315172 bp		Carcass weight|PT:dressed carcass weight|CMO:carcass weight
COL4A6	4:13939774-14060733	QTL:9695	Carcass weight	Chr.4:0-33695600 bp		Body weight|VT:body mass|CMO:body weight
COL4A6	4:13939774-14060733	QTL:6659	Body weight	Chr.4:0-33695600 bp		Body weight|VT:body mass|CMO:body weight
COL4A6	4:13939774-14060733	QTL:19533	Muscle fiber diameter	Chr.4:0-33695600 bp		Body weight gain|VT:postnatal growth trait|CMO:body weight gain
COL4A6	4:13939774-14060733	QTL:19534	Muscle fiber density	Chr.4:0-33695600 bp		Body weight gain|VT:postnatal growth trait|CMO:body weight gain
COL4A6	4:13939774-14060733	QTL:19536	Muscle fiber diameter	Chr.4:0-33695600 bp		Body weight|VT:body mass|CMO:body weight
COL4A6	4:13939774-14060733	QTL:19537	Muscle fiber density	Chr.4:0-33695600 bp		Body weight|VT:body mass|CMO:body weight
COL4A6	4:13939774-14060733	QTL:19540	Muscle fiber diameter	Chr.4:0-33695600 bp		Body weight|VT:body mass|CMO:body weight
COL4A6	4:13939774-14060733	QTL:7056	Feed conversion ratio	Chr.4:0-33695600 bp		Average daily gain|VT:postnatal growth trait|CMO:average daily body weight gain
COL4A6	4:13939774-14060733	QTL:7060	Carcass weight	Chr.4:0-33695600 bp		Body weight|VT:body mass|CMO:body weight
COL4A5	4:13861455-13939442	QTL:95340	Body weight	Chr.4:4043472-25271700 bp		Body weight|VT:body mass|CMO:body weight
COL4A5	4:13861455-13939442	QTL:95341	Body weight	Chr.4:1010868-25271700 bp		Average daily gain|VT:postnatal growth trait|CMO:average daily body weight gain
COL4A5	4:13861455-13939442	QTL:95342	Body weight gain	Chr.4:1010868-25271700 bp		Breast muscle weight|VT:pectoralis muscle mass
COL4A5	4:13861455-13939442	QTL:9472	Body weight gain	Chr.4:0-33695600 bp	Breed:Plymouth Rock	Body weight|VT:body mass|CMO:body weight
COL4A5	4:13861455-13939442	QTL:7053	Body weight	Chr.4:0-33695600 bp		Body weight|VT:body mass|CMO:body weight
COL4A5	4:13861455-13939442	QTL:7054	Body weight	Chr.4:0-33695600 bp		Body weight|VT:body mass|CMO:body weight
COL4A5	4:13861455-13939442	QTL:2058	Body weight	Chr.4:0-33695600 bp	Breed:Fayoumi	Body weight|VT:body mass|CMO:body weight
COL4A5	4:13861455-13939442	QTL:12522	Average daily gain	Chr.4:0-33695600 bp	Breed:Fayoumi	Body weight|VT:body mass|CMO:body weight
COL4A5	4:13861455-13939442	QTL:24854	Body weight	Chr.4:4043472-25271700 bp		Body weight|VT:body mass|CMO:body weight
COL4A5	4:13861455-13939442	QTL:24865	Body weight	Chr.4:4043472-25271700 bp		Body weight|VT:body mass|CMO:body weight
COL4A5	4:13861455-13939442	QTL:24898	Average daily gain	Chr.4:4043472-25271700 bp		Breast muscle weight|VT:pectoralis muscle mass
COL4A5	4:13861455-13939442	QTL:6915	Breast muscle weight	Chr.4:0-33695600 bp	Breed:Plymouth Rock	Body weight gain|VT:postnatal growth trait|CMO:body weight gain
COL4A5	4:13861455-13939442	QTL:6973	Body weight	Chr.4:0-33695600 bp	Breed:Plymouth Rock	Body weight|VT:body mass|CMO:body weight
COL4A5	4:13861455-13939442	QTL:6974	Body weight	Chr.4:0-33695600 bp	Breed:Plymouth Rock	Conformation score|VT:body conformation trait
COL4A5	4:13861455-13939442	QTL:19664	Body weight	Chr.4:0-33695600 bp	Breed:Leghorn	Body weight|VT:body mass|CMO:body weight
COL4A5	4:13861455-13939442	QTL:2001	Body weight	Chr.4:0-33695600 bp		Body weight|VT:body mass|CMO:body weight
COL4A5	4:13861455-13939442	QTL:19663	Body weight	Chr.4:0-33695600 bp	Breed:Leghorn	Body weight|VT:body mass|CMO:body weight
COL4A5	4:13861455-13939442	QTL:6921	Body weight	Chr.4:0-33695600 bp	Breed:Plymouth Rock	Breast muscle weight|VT:pectoralis muscle mass
COL4A5	4:13861455-13939442	QTL:6976	Body weight	Chr.4:0-33695600 bp	Breed:Plymouth Rock	Body weight|VT:body mass|CMO:body weight
COL4A5	4:13861455-13939442	QTL:6977	Breast muscle weight	Chr.4:0-33695600 bp	Breed:Plymouth Rock	Body weight|VT:body mass|CMO:body weight
COL4A5	4:13861455-13939442	QTL:9509	Body weight gain	Chr.4:0-33695600 bp	Breed:Leghorn, Red Junglefowl	Body weight|VT:body mass|CMO:body weight
COL4A5	4:13861455-13939442	QTL:9508	Body weight	Chr.4:0-33695600 bp	Breed:Leghorn, Red Junglefowl	Body weight|VT:body mass|CMO:body weight
COL4A5	4:13861455-13939442	QTL:7059	Conformation score	Chr.4:0-33695600 bp		Carcass weight|PT:dressed carcass weight|CMO:carcass weight
COL4A5	4:13861455-13939442	QTL:7055	Body weight	Chr.4:0-33695600 bp		Body weight|VT:body mass|CMO:body weight
COL4A5	4:13861455-13939442	QTL:6916	Body weight	Chr.4:0-33695600 bp	Breed:Plymouth Rock	Breast muscle weight|VT:pectoralis muscle mass
COL4A5	4:13861455-13939442	QTL:6917	Body weight	Chr.4:0-33695600 bp	Breed:Plymouth Rock	Body weight|VT:body mass|CMO:body weight
COL4A5	4:13861455-13939442	QTL:6918	Breast muscle weight	Chr.4:0-33695600 bp	Breed:Plymouth Rock	Body weight|VT:body mass|CMO:body weight
COL4A5	4:13861455-13939442	QTL:3339	Body weight	Chr.4:0-33695600 bp		Breast muscle weight|VT:pectoralis muscle mass
COL4A5	4:13861455-13939442	QTL:1996	Body weight	Chr.4:0-33695600 bp	Breed:Leghorn	Average daily gain|VT:postnatal growth trait|CMO:average daily body weight gain
COL4A5	4:13861455-13939442	QTL:6920	Body weight	Chr.4:0-33695600 bp	Breed:Plymouth Rock	Body weight|VT:body mass|CMO:body weight
COL4A5	4:13861455-13939442	QTL:9289	Body weight	Chr.4:0-33695600 bp	Breed:Leghorn, Oh-Shamo	Body weight|VT:body mass|CMO:body weight
COL4A5	4:13861455-13939442	QTL:9291	Carcass weight	Chr.4:0-33695600 bp	Breed:Leghorn, Oh-Shamo	Average daily gain|VT:postnatal growth trait|CMO:average daily body weight gain
COL4A5	4:13861455-13939442	QTL:2047	Body weight	Chr.4:0-33695600 bp	Breed:Leghorn	Body weight|VT:body mass|CMO:body weight
COL4A5	4:13861455-13939442	QTL:12572	Breast muscle weight	Chr.4:0-33695600 bp	Breed:Fayoumi	Breast muscle weight|VT:pectoralis muscle mass
COL4A5	4:13861455-13939442	QTL:9698	Body weight	Chr.4:0-33695600 bp		Body weight|VT:body mass|CMO:body weight
COL4A5	4:13861455-13939442	QTL:2055	Body weight	Chr.4:0-33695600 bp	Breed:Leghorn	Body weight gain|VT:postnatal growth trait|CMO:body weight gain
COL4A5	4:13861455-13939442	QTL:12545	Breast muscle weight	Chr.4:0-33695600 bp	Breed:Leghorn	Body weight gain|VT:postnatal growth trait|CMO:body weight gain
COL4A5	4:13861455-13939442	QTL:12521	Average daily gain	Chr.4:0-33695600 bp	Breed:Fayoumi	Body weight|VT:body mass|CMO:body weight
COL4A5	4:13861455-13939442	QTL:2051	Body weight	Chr.4:0-33695600 bp	Breed:Leghorn	Body weight|VT:body mass|CMO:body weight
COL4A5	4:13861455-13939442	QTL:2056	Body weight	Chr.4:0-33695600 bp	Breed:Fayoumi	Body weight gain|VT:postnatal growth trait|CMO:body weight gain
COL4A5	4:13861455-13939442	QTL:24914	Average daily gain	Chr.4:10697562-90216835 bp		Body weight|VT:body mass|CMO:body weight
COL4A5	4:13861455-13939442	QTL:6922	Body weight	Chr.4:0-33695600 bp	Breed:Plymouth Rock	Body weight|VT:body mass|CMO:body weight
COL4A5	4:13861455-13939442	QTL:6923	Breast muscle weight	Chr.4:0-33695600 bp	Breed:Plymouth Rock	Body weight|VT:body mass|CMO:body weight
COL4A5	4:13861455-13939442	QTL:9699	Body weight	Chr.4:0-33695600 bp		Body weight|VT:body mass|CMO:body weight
COL4A5	4:13861455-13939442	QTL:9465	Body weight gain	Chr.4:0-33695600 bp	Breed:Plymouth Rock	Body weight|VT:body mass|CMO:body weight
COL4A5	4:13861455-13939442	QTL:9466	Body weight gain	Chr.4:0-33695600 bp	Breed:Plymouth Rock	Carcass weight|PT:dressed carcass weight|CMO:carcass weight
COL4A5	4:13861455-13939442	QTL:9467	Body weight	Chr.4:0-33695600 bp	Breed:Plymouth Rock	Body weight|VT:body mass|CMO:body weight
COL4A5	4:13861455-13939442	QTL:9468	Body weight	Chr.4:0-33695600 bp	Breed:Plymouth Rock	Muscle fiber diameter|VT:skeletal muscle fiber size trait
COL4A5	4:13861455-13939442	QTL:9469	Body weight gain	Chr.4:0-33695600 bp	Breed:Plymouth Rock	Muscle fiber density|VT:skeletal muscle fiber morphology trait|CMO:skeletal muscle fiber density
COL4A5	4:13861455-13939442	QTL:9470	Body weight	Chr.4:0-33695600 bp	Breed:Plymouth Rock	Muscle fiber diameter|VT:skeletal muscle fiber size trait
COL4A5	4:13861455-13939442	QTL:9471	Body weight	Chr.4:0-33695600 bp	Breed:Plymouth Rock	Muscle fiber density|VT:skeletal muscle fiber morphology trait|CMO:skeletal muscle fiber density
COL4A5	4:13861455-13939442	QTL:1989	Body weight	Chr.4:4043472-29315172 bp		Muscle fiber diameter|VT:skeletal muscle fiber size trait
COL4A5	4:13861455-13939442	QTL:1990	Body weight	Chr.4:4043472-29315172 bp		Feed conversion ratio|VT:food conversion trait|CMO:feed conversion ratio
COL4A5	4:13861455-13939442	QTL:1991	Body weight	Chr.4:4043472-29315172 bp		Carcass weight|PT:dressed carcass weight|CMO:carcass weight
COL4A5	4:13861455-13939442	QTL:9695	Carcass weight	Chr.4:0-33695600 bp		Body weight|VT:body mass|CMO:body weight
COL4A5	4:13861455-13939442	QTL:6659	Body weight	Chr.4:0-33695600 bp		Body weight|VT:body mass|CMO:body weight
COL4A5	4:13861455-13939442	QTL:19533	Muscle fiber diameter	Chr.4:0-33695600 bp		Body weight|VT:body mass|CMO:body weight
COL4A5	4:13861455-13939442	QTL:19534	Muscle fiber density	Chr.4:0-33695600 bp		Body weight|VT:body mass|CMO:body weight
COL4A5	4:13861455-13939442	QTL:19536	Muscle fiber diameter	Chr.4:0-33695600 bp		Body weight|VT:body mass|CMO:body weight
COL4A5	4:13861455-13939442	QTL:19537	Muscle fiber density	Chr.4:0-33695600 bp		Body weight|VT:body mass|CMO:body weight
COL4A5	4:13861455-13939442	QTL:19540	Muscle fiber diameter	Chr.4:0-33695600 bp		Body weight|VT:body mass|CMO:body weight
COL4A5	4:13861455-13939442	QTL:7056	Feed conversion ratio	Chr.4:0-33695600 bp		Carcass fat content|PT:dressed carcass fat content
COL4A5	4:13861455-13939442	QTL:7060	Carcass weight	Chr.4:0-33695600 bp		Body weight|VT:body mass|CMO:body weight
DDIT4	6:12170821-12172140	QTL:9440	Breast muscle percentage	Chr.6:7883050-16441790 bp		Body weight|VT:body mass|CMO:body weight
DDIT4	6:12170821-12172140	QTL:9764	Body weight	Chr.6:10247965-12725495 bp	"Breed:Leghorn"	Body weight|VT:body mass|CMO:body weight
DDIT4	6:12170821-12172140	QTL:9765	Body weight gain	Chr.6:10247965-12725495 bp	"Breed:Leghorn"	Body weight|VT:body mass|CMO:body weight
DDIT4	6:12170821-12172140	QTL:24843	Body weight	Chr.6:10247965-12725495 bp		Body weight gain|VT:postnatal growth trait|CMO:body weight gain
DDIT4	6:12170821-12172140	QTL:24867	Body weight	Chr.6:10247965-12725495 bp		Body weight gain|VT:postnatal growth trait|CMO:body weight gain
DDIT4	6:12170821-12172140	QTL:2125	Body weight	Chr.6:6644285-12500265 bp		Body weight gain|VT:postnatal growth trait|CMO:body weight gain
DDIT4	6:12170821-12172140	QTL:7176	Body weight	Chr.6:11148885-12725495 bp		Body weight gain|VT:postnatal growth trait|CMO:body weight gain
RGCC	1:165840308-165862070	QTL:1797	Body weight	Chr.1:52257174-194493588 bp		Body weight|VT:body mass|CMO:body weight
RGCC	1:165840308-165862070	QTL:6819	Body weight	Chr.1:155041152-182380998 bp		Body weight|VT:body mass|CMO:body weight
RGCC	1:165840308-165862070	QTL:6821	Body weight	Chr.1:155041152-182380998 bp		Body weight|VT:body mass|CMO:body weight
RGCC	1:165840308-165862070	QTL:6823	Body weight	Chr.1:155041152-182380998 bp		Average daily gain|VT:postnatal growth trait|CMO:average daily body weight gain
RGCC	1:165840308-165862070	QTL:1855	Body weight	Chr.1:153310782-182380998 bp		Body weight|VT:body mass|CMO:body weight
RGCC	1:165840308-165862070	QTL:6824	Body weight	Chr.1:155041152-182380998 bp
RGCC	1:165840308-165862070	QTL:6825	Body weight	Chr.1:155041152-182380998 bp
RGCC	1:165840308-165862070	QTL:17129	Carcass fat content	Chr.1:159194040-182380998 bp
RGCC	1:165840308-165862070	QTL:6579	Body weight	Chr.1:146735376-182380998 bp	Breed:Leghorn, Red Junglefowl
RGCC	1:165840308-165862070	QTL:6582	Body weight	Chr.1:146735376-182380998 bp	Breed:Leghorn, Red Junglefowl
RGCC	1:165840308-165862070	QTL:6583	Body weight	Chr.1:146735376-182380998 bp	Breed:Leghorn, Red Junglefowl
RGCC	1:165840308-165862070	QTL:6584	Body weight	Chr.1:146735376-182380998 bp	Breed:Leghorn, Red Junglefowl
RGCC	1:165840308-165862070	QTL:6585	Body weight gain	Chr.1:146735376-182380998 bp	Breed:Leghorn, Red Junglefowl
RGCC	1:165840308-165862070	QTL:6586	Body weight gain	Chr.1:146735376-182380998 bp	Breed:Leghorn, Red Junglefowl
RGCC	1:165840308-165862070	QTL:6587	Body weight gain	Chr.1:146735376-182380998 bp	Breed:Leghorn, Red Junglefowl
RGCC	1:165840308-165862070	QTL:6588	Body weight gain	Chr.1:146735376-182380998 bp	Breed:Leghorn, Red Junglefowl
RGCC	1:165840308-165862070	QTL:9750	Body weight	Chr.1:153310782-182380998 bp	Breed:Leghorn
RGCC	1:165840308-165862070	QTL:9751	Body weight	Chr.1:153310782-182380998 bp	Breed:Leghorn
RGCC	1:165840308-165862070	QTL:24873	Body weight	Chr.1:153310782-195531810 bp
RGCC	1:165840308-165862070	QTL:24903	Average daily gain	Chr.1:153310782-195531810 bp
RGCC	1:165840308-165862070	QTL:1858	Body weight	Chr.1:153310782-182380998 bp
RGCC	1:165840308-165862070	QTL:17130	Carcass fat content, dry matter basis	Chr.1:159194040-182380998 bp		Carcass fat content|dry matter basis|PT:dressed carcass fat content
RGCC	1:165840308-165862070	QTL:17120	Carcass fat content, dry matter basis	Chr.1:159194040-182380998 bp		Carcass fat content|dry matter basis|PT:dressed carcass fat content
LIPG	Z:1390353-1398965	QTL:64573	Feed conversion ratio	Chr.Z:374821-5418256 bp
LIPG	Z:1390353-1398965	QTL:64574	Feed conversion ratio	Chr.Z:374821-6762683 bp
LIPG	Z:1390353-1398965	QTL:14438	Body weight gain	Chr.Z:1394380-1394384 bp	Breed:Leghorn	Body weight gain|VT:postnatal growth trait|CMO:body weight gain
LIPG	Z:1390353-1398965	QTL:9721	Body weight	Chr.Z:0-40856300 bp		Body weight|VT:body mass|CMO:body weight
LIPG	Z:1390353-1398965	QTL:9308	Chest width	Chr.Z:0-40856300 bp	Breed:Leghorn	Chest width|VT:chest width
LIPG	Z:1390353-1398965	QTL:9723	Body weight	Chr.Z:0-40856300 bp		Body weight|VT:body mass|CMO:body weight
LIPG	Z:1390353-1398965	QTL:19662	Body weight	Chr.Z:0-40856300 bp	Breed:Leghorn	Body weight|VT:body mass|CMO:body weight
LIPG	Z:1390353-1398965	QTL:19570	Carcass weight	Chr.Z:0-40856300 bp		Carcass weight|PT:dressed carcass weight|CMO:carcass weight
LIPG	Z:1390353-1398965	QTL:19573	Body weight	Chr.Z:0-40856300 bp		Body weight|VT:body mass|CMO:body weight
LIPG	Z:1390353-1398965	QTL:19574	Body weight	Chr.Z:0-40856300 bp		Body weight|VT:body mass|CMO:body weight
LIPG	Z:1390353-1398965	QTL:19575	Body weight	Chr.Z:0-40856300 bp		Body weight|VT:body mass|CMO:body weight
LIPG	Z:1390353-1398965	QTL:19576	Body weight	Chr.Z:0-40856300 bp		Body weight|VT:body mass|CMO:body weight
LIPG	Z:1390353-1398965	QTL:19581	Muscle fiber density	Chr.Z:0-40856300 bp		Muscle fiber density|VT:skeletal muscle fiber morphology trait|CMO:skeletal muscle fiber density
LIPG	Z:1390353-1398965	QTL:19583	Body weight	Chr.Z:0-40856300 bp		Body weight|VT:body mass|CMO:body weight
LIPG	Z:1390353-1398965	QTL:19584	Body weight	Chr.Z:0-40856300 bp		Body weight|VT:body mass|CMO:body weight
LIPG	Z:1390353-1398965	QTL:19585	Body weight	Chr.Z:0-40856300 bp		Body weight|VT:body mass|CMO:body weight
LIPG	Z:1390353-1398965	QTL:19586	Body weight	Chr.Z:0-40856300 bp		Body weight|VT:body mass|CMO:body weight
LIPG	Z:1390353-1398965	QTL:19590	Muscle fiber density	Chr.Z:0-40856300 bp		Muscle fiber density|VT:skeletal muscle fiber morphology trait|CMO:skeletal muscle fiber density
LIPG	Z:1390353-1398965	QTL:2245	Breast muscle percentage	Chr.Z:0-40856300 bp	Breed:Leghorn	Breast muscle percentage|VT:pectoralis muscle mass|PT:total breast muscle percentage

## Sheet: Table_S6
Table S6. Biological processes enriched with differentially expressed genes between White Striping -affected and normal broilers.
Description	GeneRatio	BgRatio	P value	P value adjust	Gene ID	Count
Muscle Organ Development	6/27	270/11003	3.96102e-05	0.0205181	TNNT2/FHL1/MYOZ2/ASB2/MYBPC3/ATF3	6
Muscle System Process	6/27	343/11003	0.000149271	0.0221237	MYBPC1/TNNT2/FBXO32/MYOZ2/CHRNG/MYBPC3	6
Response to Fatty Acid	3/27	45/11003	0.00017458	0.0221237	PDK4/SCD/DGAT2	3
Response to Extracellular Stimulus	6/27	375/11003	0.000242619	0.0221237	PDK4/ASNS/SESN1/UCP3/ATF3/LIPG	6
Actin Myosin Filament Sliding	2/27	10/11003	0.000257811	0.0221237	TNNT2/MYBPC3	2
Cellular Response to Starvation	4/27	130/11003	0.000264468	0.0221237	PDK4/ASNS/SESN1/ATF3	4
Collagen Activated Tyrosine Kinase Receptor Signaling Pathway	2/27	11/11003	0.000314625	0.0221237	COL4A6/COL4A5	2
Regulation of Lipoprotein Metabolic Process	2/27	13/11003	0.000444847	0.0221237	DGAT2/LIPG	2
Fatty Acid Metabolic Process	5/27	277/11003	0.000499666	0.0221237	PDK4/SCD/DGAT2/UCP3/LIPG	5
Collagen Activated Signaling Pathway	2/27	14/11003	0.000518203	0.0221237	COL4A6/COL4A5	2
monocarboxylic acid metabolic process	6/27	432/11003	0.000518459	0.0221237	PDK4/SCD/DGAT2/UCP3/DDIT4/LIPG	6
small molecule biosynthetic process	6/27	433/11003	0.000524868	0.0221237	PDK4/SCD/ASNS/DGAT2/ATF3/LIPG	6
response to starvation	4/27	158/11003	0.000555229	0.0221237	PDK4/ASNS/SESN1/ATF3	4
muscle tissue development	5/27	322/11003	0.000988359	0.0358741	TNNT2/MYOZ2/ASB2/MYBPC3/ATF3	5
muscle structure development	6/27	493/11003	0.00103882	0.0358741	TNNT2/FHL1/MYOZ2/ASB2/MYBPC3/ATF3	6
cellular Response to Extracellular Stimulus	4/27	197/11003	0.00126663	0.0387472	PDK4/ASNS/SESN1/ATF3	4
monosaccharide metabolic process	4/27	199/11003	0.00131485	0.0387472	PDK4/DGAT2/PFKFB3/ATF3	4
cellular Response to Fatty Acid	2/27	23/11003	0.00142123	0.0387472	PDK4/DGAT2	2
plasma lipoprotein particle clearance	2/27	23/11003	0.00142123	0.0387472	DGAT2/LIPG	2
regulation of fatty acid oxidation	2/27	25/11003	0.00168016	0.0435162	PDK4/DGAT2	2
cellular response to dexamethasone stimulus	2/27	26/11003	0.00181743	0.0448299	FBXO32/DDIT4	2
cellular carbohydrate metabolic process	4/27	221/11003	0.00193352	0.0455256	PDK4/DGAT2/PFKFB3/DDIT4	4
organic acid biosynthetic process	4/27	228/11003	0.00216667	0.0487972	PDK4/SCD/ASNS/LIPG	4
regulation of cellular carbohydrate metabolic process	3/27	112/11003	0.00251352	0.051359	PDK4/DGAT2/DDIT4	3
negative regulation of intracellular signal transduction	5/27	398/11003	0.00252395	0.051359	SESN1/DUSP8/MYOZ2/DDIT4/ATF3	5
fatty acid biosynthetic process	3/27	113/11003	0.00257786	0.051359	PDK4/SCD/LIPG	3
cellular response to external stimulus	4/27	245/11003	0.0028129	0.0535174	PDK4/ASNS/SESN1/ATF3	4
sarcomere organization	2/27	33/11003	0.00292155	0.0535174	TNNT2/MYOZ2	2
positive regulation of atp dependent activity	2/27	34/11003	0.00309946	0.0535174	TNNT2/MYBPC3	2
regulation of actin filament based movement	2/27	34/11003	0.00309946	0.0535174	TNNT2/MYBPC3	2
negative regulation of tor signaling	2/27	38/11003	0.00386061	0.0610696	SESN1/DDIT4	2
response to dexamethasone	2/27	39/11003	0.00406316	0.0610696	FBXO32/DDIT4	2
ventricular cardiac muscle tissue morphogenesis	2/27	39/11003	0.00406316	0.0610696	TNNT2/MYBPC3	2
response to corticosteroid	3/27	136/11003	0.00434851	0.0610696	FBXO32/UCP3/DDIT4	3
muscle contraction	4/27	277/11003	0.00436897	0.0610696	MYBPC1/TNNT2/CHRNG/MYBPC3	4
skeletal Muscle Organ Development	3/27	137/11003	0.00443863	0.0610696	MYOZ2/ASB2/ATF3	3
carbohydrate metabolic process	5/27	457/11003	0.00457583	0.0610696	PDK4/DGAT2/PFKFB3/DDIT4/ATF3	5
cellular response to glucose starvation	2/27	42/11003	0.00469983	0.0610696	ASNS/SESN1	2
muscle cell development	3/27	140/11003	0.0047158	0.0610696	TNNT2/MYOZ2/ASB2	3
regulation of carbohydrate metabolic process	3/27	140/11003	0.0047158	0.0610696	PDK4/DGAT2/DDIT4	3
response to amino acid starvation	2/27	43/11003	0.00492166	0.062181	SESN1/ATF3	2
regulation of plasma lipoprotein particle levels	2/27	45/11003	0.00537959	0.0661114	DGAT2/LIPG	2
glucose metabolic process	3/27	149/11003	0.00560964	0.0661114	PDK4/DGAT2/ATF3	3
ventricular cardiac muscle tissue development	2/27	46/11003	0.00561564	0.0661114	TNNT2/MYBPC3	2
monocarboxylic acid biosynthetic process	3/27	154/11003	0.0061474	0.0707634	PDK4/SCD/LIPG	3
cardiac muscle tissue morphogenesis	2/27	49/11003	0.00635187	0.0715276	TNNT2/MYBPC3	2
reactive oxygen species metabolic process	3/27	160/11003	0.00683235	0.0740942	PDK4/SESN1/DDIT4	3
regulation of atp dependent activity	2/27	51/11003	0.00686587	0.0740942	TNNT2/MYBPC3	2
actomyosin structure organization	3/27	164/11003	0.00731335	0.0773125	TNNT2/MYOZ2/RGCC	3
cellular response to corticosteroid stimulus	2/27	54/11003	0.00767117	0.0779151	FBXO32/DDIT4	2
striated muscle cell development	2/27	54/11003	0.00767117	0.0779151	TNNT2/MYOZ2	2
skeletal muscle cell differentiation	2/27	55/11003	0.00794867	0.079181	ASB2/ATF3	2
cardiac ventricle morphogenesis	2/27	59/11003	0.00910337	0.0878062	TNNT2/MYBPC3	2
cardiac muscle tissue development	3/27	178/11003	0.00915354	0.0878062	TNNT2/ASB2/MYBPC3	3
regulation of Muscle System Process	3/27	188/11003	0.0106203	0.0967452	TNNT2/FBXO32/MYBPC3	3
monosaccharide biosynthetic process	2/27	64/11003	0.0106457	0.0967452	DGAT2/ATF3	2
triglyceride metabolic process	2/27	64/11003	0.0106457	0.0967452	DGAT2/LIPG	2
muscle organ morphogenesis	2/27	66/11003	0.0112929	0.0974952	TNNT2/MYBPC3	2
regulation of Fatty Acid Metabolic Process	2/27	66/11003	0.0112929	0.0974952	PDK4/DGAT2	2
sterol homeostasis	2/27	66/11003	0.0112929	0.0974952	DGAT2/LIPG	2
regulation of nucleotide metabolic process	2/27	68/11003	0.0119571	0.101537	PDK4/DDIT4	2
cellular response to acid chemical	2/27	70/11003	0.0126381	0.105589	SESN1/COL4A6	2
negative regulation of small molecule metabolic process	2/27	71/11003	0.0129849	0.106765	DGAT2/DDIT4	2
striated muscle cell differentiation	3/27	205/11003	0.0134127	0.108559	TNNT2/MYOZ2/ASB2	3
thioester metabolic process	2/27	74/11003	0.0140501	0.111968	PDK4/DGAT2	2
heart morphogenesis	3/27	214/11003	0.015046	0.118088	TNNT2/ASB2/MYBPC3	3
cellular response to ketone	2/27	78/11003	0.0155274	0.118283	FBXO32/DDIT4	2
muscle adaptation	2/27	78/11003	0.0155274	0.118283	FBXO32/MYOZ2	2
cellular response to lipid	4/27	409/11003	0.016768	0.125882	PDK4/DGAT2/FBXO32/DDIT4	4
actin mediated cell contraction	2/27	84/11003	0.0178632	0.130712	TNNT2/MYBPC3	2
lipid oxidation	2/27	86/11003	0.0186731	0.130712	PDK4/DGAT2	2
neutral lipid metabolic process	2/27	86/11003	0.0186731	0.130712	DGAT2/LIPG	2
regulation of glucose metabolic process	2/27	86/11003	0.0186731	0.130712	PDK4/DGAT2	2
regulation of tor signaling	2/27	86/11003	0.0186731	0.130712	SESN1/DDIT4	2
cellular component assembly involved in morphogenesis	2/27	88/11003	0.0194984	0.132897	TNNT2/MYOZ2	2
pyruvate metabolic process	2/27	88/11003	0.0194984	0.132897	PDK4/DDIT4	2
external encapsulating structure organization	3/27	242/11003	0.0208267	0.136849	COL4A6/COL4A5/RGCC	3
regulation of small molecule metabolic process	3/27	252/11003	0.0231503	0.136849	PDK4/DGAT2/DDIT4	3
positive regulation of mitotic cell cycle	2/27	98/11003	0.0238498	0.136849	ASNS/RGCC	2
regulation of cellular ketone metabolic process	2/27	98/11003	0.0238498	0.136849	PDK4/DGAT2	2
response to oxygen levels	3/27	255/11003	0.0238741	0.136849	UCP3/DDIT4/RGCC	3
acetyl coa biosynthetic process from pyruvate	1/27	10/11003	0.0242794	0.136849	PDK4	1
actin crosslink formation	1/27	10/11003	0.0242794	0.136849	TNNT2	1
cellular response to leucine starvation	1/27	10/11003	0.0242794	0.136849	SESN1	1
fructose metabolic process	1/27	10/11003	0.0242794	0.136849	PFKFB3	1
high density lipoprotein particle remodeling	1/27	10/11003	0.0242794	0.136849	LIPG	1
negative regulation of glycolytic process	1/27	10/11003	0.0242794	0.136849	DDIT4	1
regulation of extracellular matrix constituent secretion	1/27	10/11003	0.0242794	0.136849	RGCC	1
regulation of sulfur metabolic process	1/27	10/11003	0.0242794	0.136849	PDK4	1
response to inactivity	1/27	10/11003	0.0242794	0.136849	FBXO32	1
response to stimulus involved in regulation of muscle adaptation	1/27	10/11003	0.0242794	0.136849	FBXO32	1
nucleoside bisphosphate metabolic process	2/27	99/11003	0.0243052	0.136849	PDK4/DGAT2	2
cellular response to hormone stimulus	4/27	465/11003	0.0255576	0.139412	PDK4/FBXO32/UCP3/DDIT4	4
lipoprotein metabolic process	2/27	104/11003	0.0266353	0.139412	DGAT2/LIPG	2
regulation of lipoprotein particle clearance	1/27	11/11003	0.0266759	0.139412	LIPG	1
regulation of triglyceride biosynthetic process	1/27	11/11003	0.0266759	0.139412	DGAT2	1
reverse cholesterol transport	1/27	11/11003	0.0266759	0.139412	LIPG	1
cardiac ventricle development	2/27	105/11003	0.0271118	0.139412	TNNT2/MYBPC3	2
tor signaling	2/27	107/11003	0.0280754	0.139412	SESN1/DDIT4	2
response to steroid hormone	3/27	272/11003	0.028209	0.139412	FBXO32/UCP3/DDIT4	3
cardiac chamber morphogenesis	2/27	108/11003	0.0285624	0.139412	TNNT2/MYBPC3	2
actin filament based movement	2/27	109/11003	0.0290528	0.139412	TNNT2/MYBPC3	2
cardiac muscle contraction	2/27	109/11003	0.0290528	0.139412	TNNT2/MYBPC3	2
response to acid chemical	2/27	109/11003	0.0290528	0.139412	SESN1/COL4A6	2
fatty acid homeostasis	1/27	12/11003	0.0290667	0.139412	DGAT2	1
negative regulation of calcineurin mediated signaling	1/27	12/11003	0.0290667	0.139412	MYOZ2	1
positive regulation of endothelial cell apoptotic process	1/27	12/11003	0.0290667	0.139412	RGCC	1
positive regulation of extrinsic apoptotic signaling pathway via death domain receptors	1/27	12/11003	0.0290667	0.139412	ATF3	1
muscle cell differentiation	3/27	282/11003	0.0309441	0.142913	TNNT2/MYOZ2/ASB2	3
negative regulation of anoikis	1/27	13/11003	0.0314518	0.142913	PDK4	1
negative regulation of atp dependent activity	1/27	13/11003	0.0314518	0.142913	TNNT2	1
regulation of exit from mitosis	1/27	13/11003	0.0314518	0.142913	RGCC	1
regulation of extracellular matrix assembly	1/27	13/11003	0.0314518	0.142913	RGCC	1
response to leucine	1/27	13/11003	0.0314518	0.142913	SESN1	1
lipid homeostasis	2/27	117/11003	0.033097	0.148514	DGAT2/LIPG	2
extracellular matrix constituent secretion	1/27	14/11003	0.0338313	0.148514	RGCC	1
phospholipid homeostasis	1/27	14/11003	0.0338313	0.148514	LIPG	1
positive regulation of gluconeogenesis	1/27	14/11003	0.0338313	0.148514	DGAT2	1
negative regulation of peptidyl threonine phosphorylation	1/27	15/11003	0.0362052	0.154994	DDIT4	1
podosome assembly	1/27	15/11003	0.0362052	0.154994	ASB2	1
positive regulation of triglyceride metabolic process	1/27	15/11003	0.0362052	0.154994	DGAT2	1
non membrane bounded organelle assembly	3/27	301/11003	0.0365167	0.155046	TNNT2/MYOZ2/ASB2	3
ribose phosphate metabolic process	3/27	306/11003	0.0380647	0.155918	PDK4/DGAT2/DDIT4	3
regulation of lipid biosynthetic process	2/27	127/11003	0.0384445	0.155918	PDK4/DGAT2	2
negative regulation of calcium mediated signaling	1/27	16/11003	0.0385735	0.155918	MYOZ2	1
negative regulation of torc1 signaling	1/27	16/11003	0.0385735	0.155918	SESN1	1
adaptive thermogenesis	2/27	128/11003	0.0389966	0.155918	SCD/UCP3	2
negative regulation of mapk cascade	2/27	128/11003	0.0389966	0.155918	DUSP8/ATF3	2
regulation of cell cycle g1 s phase transition	2/27	128/11003	0.0389966	0.155918	FHL1/RGCC	2
response to nutrient	2/27	130/11003	0.0401098	0.155918	UCP3/LIPG	2
striated muscle contraction	2/27	131/11003	0.0406709	0.155918	TNNT2/MYBPC3	2
regulation of actin filament based process	3/27	315/11003	0.0409359	0.155918	TNNT2/MYBPC3/RGCC	3
acetyl coa biosynthetic process	1/27	17/11003	0.0409361	0.155918	PDK4	1
aspartate family amino acid biosynthetic process	1/27	17/11003	0.0409361	0.155918	ASNS	1
low density lipoprotein particle clearance	1/27	17/11003	0.0409361	0.155918	DGAT2	1
negative regulation of nucleotide metabolic process	1/27	17/11003	0.0409361	0.155918	DDIT4	1
purine containing compound metabolic process	3/27	317/11003	0.0415887	0.156557	PDK4/DGAT2/DDIT4	3
negative regulation of mitotic cell cycle phase transition	2/27	135/11003	0.0429456	0.156557	FHL1/RGCC	2
alditol metabolic process	1/27	18/11003	0.0432932	0.156557	DGAT2	1
positive regulation of collagen metabolic process	1/27	18/11003	0.0432932	0.156557	RGCC	1
positive regulation of transcription from rna polymerase ii promoter in response to stress	1/27	18/11003	0.0432932	0.156557	ATF3	1
regulation of anoikis	1/27	18/11003	0.0432932	0.156557	PDK4	1
skeletal muscle adaptation	1/27	18/11003	0.0432932	0.156557	MYOZ2	1
regulation of muscle contraction	2/27	136/11003	0.0435216	0.156557	TNNT2/MYBPC3	2
cellular response to arsenic containing substance	1/27	19/11003	0.0456447	0.159756	ATF3	1
glutamine metabolic process	1/27	19/11003	0.0456447	0.159756	ASNS	1
regulation of cell cell adhesion mediated by cadherin	1/27	19/11003	0.0456447	0.159756	RGCC	1
triglyceride catabolic process	1/27	19/11003	0.0456447	0.159756	LIPG	1
diacylglycerol metabolic process	1/27	20/11003	0.0479906	0.164378	DGAT2	1
neurotrophin trk receptor signaling pathway	1/27	20/11003	0.0479906	0.164378	DDIT4	1
response to oxygen radical	1/27	20/11003	0.0479906	0.164378	UCP3	1
cardiac chamber development	2/27	144/11003	0.0482344	0.164378	TNNT2/MYBPC3	2
negative regulation of atp metabolic process	1/27	21/11003	0.050331	0.167125	DDIT4	1
negative regulation of Fatty Acid Metabolic Process	1/27	21/11003	0.050331	0.167125	DGAT2	1
positive regulation of epithelial cell apoptotic process	1/27	21/11003	0.050331	0.167125	RGCC	1
positive regulation of extracellular matrix organization	1/27	21/11003	0.050331	0.167125	RGCC	1
carbohydrate phosphorylation	1/27	22/11003	0.0526658	0.172664	PFKFB3	1
long chain fatty acyl coa metabolic process	1/27	22/11003	0.0526658	0.172664	DGAT2	1
response to reactive oxygen species	2/27	153/11003	0.0537501	0.17477	SESN1/UCP3	2
dendritic cell migration	1/27	23/11003	0.0549951	0.17477	ASB2	1
negative regulation of peptidyl serine phosphorylation	1/27	23/11003	0.0549951	0.17477	DDIT4	1
protein containing complex remodeling	1/27	23/11003	0.0549951	0.17477	LIPG	1
synaptic transmission cholinergic	1/27	23/11003	0.0549951	0.17477	CHRNG	1
regulation of mitotic cell cycle	3/27	358/11003	0.0561349	0.175687	ASNS/FHL1/RGCC	3
carbohydrate biosynthetic process	2/27	157/11003	0.0562713	0.175687	DGAT2/ATF3	2
cellular ketone metabolic process	2/27	158/11003	0.0569081	0.175687	PDK4/DGAT2	2
response to ketone	2/27	158/11003	0.0569081	0.175687	FBXO32/DDIT4	2
exit from mitosis	1/27	24/11003	0.0573189	0.175687	RGCC	1
regulation of triglyceride metabolic process	1/27	24/11003	0.0573189	0.175687	DGAT2	1
triglyceride biosynthetic process	1/27	25/11003	0.0596372	0.181718	DGAT2	1
lipid modification	2/27	164/11003	0.0607827	0.183372	PDK4/DGAT2	2
cell cell adhesion mediated by cadherin	1/27	26/11003	0.0619499	0.183372	RGCC	1
negative regulation of blood vessel endothelial cell migration	1/27	26/11003	0.0619499	0.183372	RGCC	1
neutral lipid catabolic process	1/27	26/11003	0.0619499	0.183372	LIPG	1
regulation of collagen metabolic process	1/27	26/11003	0.0619499	0.183372	RGCC	1
cellular response to steroid hormone stimulus	2/27	167/11003	0.0627537	0.184696	FBXO32/DDIT4	2
acylglycerol homeostasis	1/27	27/11003	0.0642572	0.186996	DGAT2	1
anoikis	1/27	27/11003	0.0642572	0.186996	PDK4	1
negative regulation of mitotic cell cycle	2/27	170/11003	0.0647468	0.187368	FHL1/RGCC	2
regulation of calcineurin mediated signaling	1/27	28/11003	0.0665591	0.189437	MYOZ2	1
regulation of cholesterol metabolic process	1/27	28/11003	0.0665591	0.189437	DGAT2	1
regulation of response to reactive oxygen species	1/27	28/11003	0.0665591	0.189437	SESN1	1
neutral lipid biosynthetic process	1/27	29/11003	0.0688555	0.189719	DGAT2	1
positive regulation of cyclin dependent protein kinase activity	1/27	29/11003	0.0688555	0.189719	RGCC	1
positive regulation of glucose metabolic process	1/27	29/11003	0.0688555	0.189719	DGAT2	1
positive regulation of sterol transport	1/27	29/11003	0.0688555	0.189719	LIPG	1
regulation of nucleotide biosynthetic process	1/27	29/11003	0.0688555	0.189719	PDK4	1
response to arsenic containing substance	1/27	29/11003	0.0688555	0.189719	ATF3	1
fatty acyl coa metabolic process	1/27	30/11003	0.0711464	0.194994	DGAT2	1
complement activation	1/27	31/11003	0.073432	0.195065	RGCC	1
neuron cellular homeostasis	1/27	31/11003	0.073432	0.195065	NELL2	1
neurotrophin signaling pathway	1/27	31/11003	0.073432	0.195065	DDIT4	1
protein lipid complex subunit organization	1/27	31/11003	0.073432	0.195065	LIPG	1
regulation of fatty acid biosynthetic process	1/27	31/11003	0.073432	0.195065	PDK4	1
retinol metabolic process	1/27	31/11003	0.073432	0.195065	DGAT2	1
negative regulation of cell cycle phase transition	2/27	184/11003	0.0743266	0.195168	FHL1/RGCC	2
acetyl coa metabolic process	1/27	32/11003	0.0757121	0.195168	PDK4	1
collagen biosynthetic process	1/27	32/11003	0.0757121	0.195168	RGCC	1
intrinsic apoptotic signaling pathway in response to dna damage by p53 class mediator	1/27	32/11003	0.0757121	0.195168	DDIT4	1
regulation of peptidyl threonine phosphorylation	1/27	32/11003	0.0757121	0.195168	DDIT4	1
cell cycle g1 s phase transition	2/27	186/11003	0.0757311	0.195168	FHL1/RGCC	2
protein peptidyl prolyl isomerization	1/27	33/11003	0.0779868	0.199986	FKBP5	1
positive regulation of cell death	3/27	414/11003	0.0794365	0.2027	DDIT4/RGCC/ATF3	3
negative regulation of endothelial cell proliferation	1/27	34/11003	0.0802561	0.202793	RGCC	1
striated muscle adaptation	1/27	34/11003	0.0802561	0.202793	MYOZ2	1
calcineurin mediated signaling	1/27	36/11003	0.0847786	0.208129	MYOZ2	1
extracellular matrix assembly	1/27	36/11003	0.0847786	0.208129	RGCC	1
negative regulation of carbohydrate metabolic process	1/27	36/11003	0.0847786	0.208129	DDIT4	1
regulation of bone resorption	1/27	36/11003	0.0847786	0.208129	PDK4	1
regulation of membrane depolarization	1/27	36/11003	0.0847786	0.208129	FHL1	1
unsaturated fatty acid biosynthetic process	1/27	36/11003	0.0847786	0.208129	SCD	1
heart process	2/27	201/11003	0.0865343	0.209686	TNNT2/MYBPC3	2
positive regulation of extrinsic apoptotic signaling pathway	1/27	37/11003	0.0870318	0.209686	ATF3	1
positive regulation of g1 s transition of mitotic cell cycle	1/27	37/11003	0.0870318	0.209686	RGCC	1
regulation of gluconeogenesis	1/27	37/11003	0.0870318	0.209686	DGAT2	1
response to cold	1/27	38/11003	0.0892797	0.213859	UCP3	1
adipose tissue development	1/27	39/11003	0.0915222	0.213859	DGAT2	1
positive regulation of mitotic nuclear division	1/27	39/11003	0.0915222	0.213859	RGCC	1
regulation of extracellular matrix organization	1/27	39/11003	0.0915222	0.213859	RGCC	1
regulation of extrinsic apoptotic signaling pathway via death domain receptors	1/27	39/11003	0.0915222	0.213859	ATF3	1
regulation of glycolytic process	1/27	39/11003	0.0915222	0.213859	DDIT4	1
regulation of system process	3/27	441/11003	0.0919919	0.213859	TNNT2/FBXO32/MYBPC3	3
nucleobase containing small molecule metabolic process	3/27	442/11003	0.0924724	0.213859	PDK4/DGAT2/DDIT4	3
response to insulin	2/27	209/11003	0.0924795	0.213859	PDK4/UCP3	2
neuromuscular junction development	1/27	40/11003	0.0937594	0.215855	COL4A5	1
endothelial cell apoptotic process	1/27	41/11003	0.0959913	0.217133	RGCC	1
positive regulation of potassium ion transport	1/27	41/11003	0.0959913	0.217133	FHL1	1
thioester biosynthetic process	1/27	41/11003	0.0959913	0.217133	PDK4	1
torc1 signaling	1/27	41/11003	0.0959913	0.217133	SESN1	1
aspartate family amino acid metabolic process	1/27	42/11003	0.098218	0.219297	ASNS	1
positive regulation of epithelial to mesenchymal transition	1/27	42/11003	0.098218	0.219297	RGCC	1
regulation of bone remodeling	1/27	42/11003	0.098218	0.219297	PDK4	1
positive regulation of cellular carbohydrate metabolic process	1/27	43/11003	0.100439	0.22234	DGAT2	1
regulation of dna templated transcription in response to stress	1/27	43/11003	0.100439	0.22234	ATF3	1
negative regulation of cell cycle process	2/27	222/11003	0.102392	0.22532	FHL1/RGCC	2
phospholipid catabolic process	1/27	44/11003	0.102655	0.22532	LIPG	1
inositol phosphate mediated signaling	1/27	45/11003	0.104866	0.229201	MYOZ2	1
fatty acid derivative metabolic process	1/27	46/11003	0.107072	0.232063	DGAT2	1
regulation of carbohydrate catabolic process	1/27	46/11003	0.107072	0.232063	DDIT4	1
regulation of sterol transport	1/27	47/11003	0.109272	0.235846	LIPG	1
positive regulation of nuclear division	1/27	48/11003	0.111467	0.237717	RGCC	1
positive regulation of stress fiber assembly	1/27	48/11003	0.111467	0.237717	RGCC	1
heart development	3/27	480/11003	0.111516	0.237717	TNNT2/ASB2/MYBPC3	3
regulation of mitotic cell cycle phase transition	2/27	235/11003	0.112591	0.239024	FHL1/RGCC	2
peptidyl proline modification	1/27	49/11003	0.113657	0.239327	FKBP5	1
positive regulation of cell cycle g1 s phase transition	1/27	49/11003	0.113657	0.239327	RGCC	1
glycerolipid catabolic process	1/27	50/11003	0.115842	0.24196	LIPG	1
negative regulation of cell cycle g2 m phase transition	1/27	50/11003	0.115842	0.24196	FHL1	1
negative regulation of epithelial cell migration	1/27	51/11003	0.118021	0.245522	RGCC	1
positive regulation of cell cycle	2/27	244/11003	0.119806	0.248053	ASNS/RGCC	2
regulation of potassium ion transmembrane transporter activity	1/27	52/11003	0.120196	0.248053	FHL1	1
respiratory gaseous exchange by respiratory system	1/27	53/11003	0.122365	0.251528	UCP3	1
anatomical structure homeostasis	2/27	249/11003	0.123865	0.252284	PDK4/NELL2	2
bone resorption	1/27	54/11003	0.124529	0.252284	PDK4	1
negative regulation of erk1 and erk2 cascade	1/27	54/11003	0.124529	0.252284	ATF3	1
regulation of lipid metabolic process	2/27	250/11003	0.124681	0.252284	PDK4/DGAT2	2
sulfur compound metabolic process	2/27	255/11003	0.128782	0.257683	PDK4/DGAT2	2
nucleoside bisphosphate biosynthetic process	1/27	56/11003	0.128842	0.257683	PDK4	1
positive regulation of actin filament bundle assembly	1/27	56/11003	0.128842	0.257683	RGCC	1
response to activity	1/27	57/11003	0.13099	0.260973	UCP3	1
cellular amino acid biosynthetic process	1/27	58/11003	0.133134	0.262831	ASNS	1
chaperone mediated protein folding	1/27	59/11003	0.135272	0.262831	FKBP5	1
endoplasmic reticulum unfolded protein response	1/27	59/11003	0.135272	0.262831	ATF3	1
negative regulation of cell cycle g1 s phase transition	1/27	59/11003	0.135272	0.262831	FHL1	1
regulation of intracellular transport	2/27	264/11003	0.136245	0.262831	TNNT2/MYBPC3	2
glutamine family amino acid metabolic process	1/27	60/11003	0.137406	0.262831	ASNS	1
intrinsic apoptotic signaling pathway by p53 class mediator	1/27	60/11003	0.137406	0.262831	DDIT4	1
positive regulation of dna biosynthetic process	1/27	60/11003	0.137406	0.262831	RGCC	1
regulation of calcium mediated signaling	1/27	60/11003	0.137406	0.262831	MYOZ2	1
regulation of tissue remodeling	1/27	60/11003	0.137406	0.262831	PDK4	1
lipid storage	1/27	61/11003	0.139534	0.262831	DGAT2	1
positive regulation of macroautophagy	1/27	61/11003	0.139534	0.262831	SESN1	1
positive regulation of osteoblast differentiation	1/27	61/11003	0.139534	0.262831	CEBPD	1
regulation of muscle adaptation	1/27	61/11003	0.139534	0.262831	FBXO32	1
unsaturated Fatty Acid Metabolic Process	1/27	61/11003	0.139534	0.262831	SCD	1
cardiac cell development	1/27	62/11003	0.141657	0.264098	ASB2	1
regulation of epithelial cell apoptotic process	1/27	62/11003	0.141657	0.264098	RGCC	1
embryonic heart tube morphogenesis	1/27	63/11003	0.143775	0.264098	ASB2	1
extrinsic apoptotic signaling pathway via death domain receptors	1/27	63/11003	0.143775	0.264098	ATF3	1
positive regulation of carbohydrate metabolic process	1/27	63/11003	0.143775	0.264098	DGAT2	1
protein autoubiquitination	1/27	63/11003	0.143775	0.264098	UBE3D	1
terpenoid metabolic process	1/27	63/11003	0.143775	0.264098	DGAT2	1
positive regulation of neuron death	1/27	64/11003	0.145889	0.267033	DDIT4	1
negative regulation of cell cycle	2/27	277/11003	0.147198	0.267116	FHL1/RGCC	2
cellular oxidant detoxification	1/27	65/11003	0.147997	0.267116	SESN1	1
positive regulation of lipid biosynthetic process	1/27	65/11003	0.147997	0.267116	DGAT2	1
regulation of atp metabolic process	1/27	65/11003	0.147997	0.267116	DDIT4	1
collagen metabolic process	1/27	66/11003	0.1501	0.269037	RGCC	1
membrane depolarization	1/27	66/11003	0.1501	0.269037	FHL1	1
primary alcohol metabolic process	1/27	67/11003	0.152198	0.271857	DGAT2	1
positive regulation of lipid transport	1/27	69/11003	0.156379	0.278366	LIPG	1
negative regulation of lipid metabolic process	1/27	70/11003	0.158462	0.281108	DGAT2	1
protein monoubiquitination	1/27	71/11003	0.160541	0.283823	UBE3D	1
embryonic heart tube development	1/27	73/11003	0.164682	0.288194	ASB2	1
positive regulation of mitotic cell cycle phase transition	1/27	73/11003	0.164682	0.288194	RGCC	1
regulation of striated muscle contraction	1/27	73/11003	0.164682	0.288194	MYBPC3	1
regulation of cell cycle phase transition	2/27	302/11003	0.168762	0.291469	FHL1/RGCC	2
bone remodeling	1/27	75/11003	0.168804	0.291469	PDK4	1
cellular response to unfolded protein	1/27	75/11003	0.168804	0.291469	ATF3	1
negative regulation of vasculature development	1/27	75/11003	0.168804	0.291469	RGCC	1
regulation of carbohydrate biosynthetic process	1/27	76/11003	0.170858	0.292698	DGAT2	1
regulation of response to oxidative stress	1/27	76/11003	0.170858	0.292698	SESN1	1
glycerolipid metabolic process	2/27	305/11003	0.171388	0.292698	DGAT2/LIPG	2
adp metabolic process	1/27	77/11003	0.172907	0.292698	DDIT4	1
regulation of epithelial to mesenchymal transition	1/27	77/11003	0.172907	0.292698	RGCC	1
regulation of ph	1/27	77/11003	0.172907	0.292698	PDK4	1
intrinsic apoptotic signaling pathway in response to dna damage	1/27	78/11003	0.174951	0.293283	DDIT4	1
regulation of cyclin dependent protein kinase activity	1/27	78/11003	0.174951	0.293283	RGCC	1
regulation of steroid metabolic process	1/27	78/11003	0.174951	0.293283	DGAT2	1
positive regulation of cold induced thermogenesis	1/27	79/11003	0.17699	0.295744	SCD	1
cellular response to toxic substance	1/27	80/11003	0.179024	0.298181	SESN1	1
chemical synaptic transmission postsynaptic	1/27	81/11003	0.181053	0.299634	CHRNG	1
isoprenoid metabolic process	1/27	81/11003	0.181053	0.299634	DGAT2	1
mitochondrial transmembrane transport	1/27	82/11003	0.183078	0.301007	UCP3	1
cardiac muscle cell differentiation	1/27	83/11003	0.185097	0.301007	ASB2	1
detoxification	1/27	83/11003	0.185097	0.301007	SESN1	1
nucleotide phosphorylation	1/27	83/11003	0.185097	0.301007	DDIT4	1
regulation of cell cycle g2 m phase transition	1/27	83/11003	0.185097	0.301007	FHL1	1
response to peptide hormone	2/27	321/11003	0.185516	0.301007	PDK4/UCP3	2
epithelial cell apoptotic process	1/27	84/11003	0.187112	0.301007	RGCC	1
peptidyl tyrosine dephosphorylation	1/27	84/11003	0.187112	0.301007	DUSP8	1
regulation of actomyosin structure organization	1/27	84/11003	0.187112	0.301007	RGCC	1
regulation of membrane potential	2/27	324/11003	0.188185	0.301795	FHL1/CHRNG	2
positive regulation of lipid localization	1/27	85/11003	0.189122	0.302362	LIPG	1
regulation of potassium ion transport	1/27	86/11003	0.191128	0.304628	FHL1	1
regulation of actin filament bundle assembly	1/27	87/11003	0.193128	0.306872	RGCC	1
dephosphorylation	2/27	332/11003	0.195333	0.309426	PFKFB3/DUSP8	2
sterol transport	1/27	89/11003	0.197115	0.310369	LIPG	1
lipid localization	2/27	334/11003	0.197126	0.310369	DGAT2/LIPG	2
mitotic cell cycle phase transition	2/27	336/11003	0.198921	0.312121	FHL1/RGCC	2
proteasome mediated ubiquitin dependent protein catabolic process	2/27	338/11003	0.200719	0.312121	UBE3D/ASB2	2
cellular response to topologically incorrect protein	1/27	91/11003	0.201083	0.312121	ATF3	1
positive regulation of cell cycle phase transition	1/27	91/11003	0.201083	0.312121	RGCC	1
response to oxidative stress	2/27	340/11003	0.202519	0.312121	SESN1/UCP3	2
positive regulation of apoptotic signaling pathway	1/27	92/11003	0.203059	0.312121	ATF3	1
regulation of mitotic nuclear division	1/27	92/11003	0.203059	0.312121	RGCC	1
stress fiber assembly	1/27	92/11003	0.203059	0.312121	RGCC	1
cellular hormone metabolic process	1/27	93/11003	0.205031	0.312371	DGAT2	1
humoral immune response	1/27	93/11003	0.205031	0.312371	RGCC	1
olefinic compound metabolic process	1/27	93/11003	0.205031	0.312371	DGAT2	1
actin filament organization	2/27	345/11003	0.207028	0.314489	TNNT2/RGCC	2
actin cytoskeleton reorganization	1/27	96/11003	0.21092	0.319463	ASB2	1
blood vessel endothelial cell migration	1/27	97/11003	0.212873	0.319618	RGCC	1
peptidyl threonine modification	1/27	97/11003	0.212873	0.319618	DDIT4	1
ribonucleoside diphosphate metabolic process	1/27	97/11003	0.212873	0.319618	DDIT4	1
insulin receptor signaling pathway	1/27	98/11003	0.214822	0.320685	PDK4	1
polyol metabolic process	1/27	98/11003	0.214822	0.320685	DGAT2	1
regulation of peptidyl serine phosphorylation	1/27	99/11003	0.216766	0.322657	DDIT4	1
hematopoietic progenitor cell differentiation	1/27	100/11003	0.218705	0.324611	CEBPD	1
negative regulation of epithelial cell proliferation	1/27	101/11003	0.22064	0.325617	RGCC	1
regulation of generation of precursor metabolites and energy	1/27	101/11003	0.22064	0.325617	DDIT4	1
proton transmembrane transport	1/27	104/11003	0.226417	0.332249	UCP3	1
regulation of dna biosynthetic process	1/27	104/11003	0.226417	0.332249	RGCC	1
positive regulation of autophagy	1/27	106/11003	0.230245	0.336848	SESN1	1
fertilization	1/27	107/11003	0.232152	0.336848	NELL2	1
regulation of lipid transport	1/27	107/11003	0.232152	0.336848	LIPG	1
regulation of postsynaptic membrane potential	1/27	107/11003	0.232152	0.336848	CHRNG	1
regulation of osteoblast differentiation	1/27	109/11003	0.235953	0.341407	CEBPD	1
activation of protein kinase activity	1/27	110/11003	0.237847	0.342235	RGCC	1
positive regulation of small molecule metabolic process	1/27	110/11003	0.237847	0.342235	DGAT2	1
regulation of nuclear division	1/27	111/11003	0.239736	0.343151	RGCC	1
response to peptide	2/27	381/11003	0.239808	0.343151	PDK4/UCP3	2
nucleoside diphosphate metabolic process	1/27	112/11003	0.24162	0.343844	DDIT4	1
regulation of extrinsic apoptotic signaling pathway	1/27	112/11003	0.24162	0.343844	ATF3	1
cardiocyte differentiation	1/27	113/11003	0.2435	0.344626	ASB2	1
secondary alcohol metabolic process	1/27	113/11003	0.2435	0.344626	DGAT2	1
mononuclear cell migration	1/27	114/11003	0.245376	0.346335	ASB2	1
multicellular organismal homeostasis	2/27	391/11003	0.248985	0.349704	PDK4/SCD	2
positive regulation of lipid metabolic process	1/27	116/11003	0.249114	0.349704	DGAT2	1
specification of symmetry	1/27	117/11003	0.250976	0.351366	ASB2	1
proteasomal protein catabolic process	2/27	394/11003	0.251741	0.351488	UBE3D/ASB2	2
response to calcium ion	1/27	119/11003	0.254687	0.354645	TNNT2	1
sterol metabolic process	1/27	120/11003	0.256536	0.355016	DGAT2	1
carbohydrate catabolic process	1/27	121/11003	0.258381	0.355016	DDIT4	1
monovalent inorganic cation homeostasis	1/27	121/11003	0.258381	0.355016	PDK4	1
negative regulation of cell cell adhesion	1/27	121/11003	0.258381	0.355016	RGCC	1
sulfur compound biosynthetic process	1/27	121/11003	0.258381	0.355016	PDK4	1
cell cycle g2 m phase transition	1/27	122/11003	0.260221	0.356599	FHL1	1
cell cycle phase transition	2/27	406/11003	0.262782	0.359158	FHL1/RGCC	2
endothelial cell proliferation	1/27	125/11003	0.265714	0.362211	RGCC	1
regulation of macroautophagy	1/27	127/11003	0.269355	0.36621	SESN1	1
regulation of lipid localization	1/27	128/11003	0.271169	0.366329	LIPG	1
response to topologically incorrect protein	1/27	128/11003	0.271169	0.366329	ATF3	1
response to inorganic substance	2/27	416/11003	0.271993	0.366329	TNNT2/UCP3	2
cellular response to oxygen levels	1/27	129/11003	0.272979	0.366329	RGCC	1
epithelial to mesenchymal transition	1/27	129/11003	0.272979	0.366329	RGCC	1
organophosphate catabolic process	1/27	130/11003	0.274784	0.367798	LIPG	1
tissue remodeling	1/27	133/11003	0.280173	0.374046	PDK4	1
actin filament bundle organization	1/27	134/11003	0.281961	0.375465	RGCC	1
signal transduction by p53 class mediator	1/27	136/11003	0.285525	0.379235	DDIT4	1
regulation of endothelial cell migration	1/27	139/11003	0.290837	0.384321	RGCC	1
response to temperature stimulus	1/27	139/11003	0.290837	0.384321	UCP3	1
negative regulation of cell growth	1/27	141/11003	0.294358	0.386999	FHL1	1
neuron migration	1/27	141/11003	0.294358	0.386999	DDIT4	1
apoptotic signaling pathway	2/27	442/11003	0.295948	0.388104	DDIT4/ATF3	2
cellular response to organic cyclic compound	2/27	443/11003	0.296869	0.388329	FBXO32/DDIT4	2
positive regulation of supramolecular fiber organization	1/27	143/11003	0.297862	0.388646	RGCC	1
temperature homeostasis	1/27	144/11003	0.299608	0.389942	SCD	1
ribose phosphate biosynthetic process	1/27	148/11003	0.306548	0.397975	PDK4	1
calcium mediated signaling	1/27	152/11003	0.313423	0.404871	MYOZ2	1
purine containing compound biosynthetic process	1/27	152/11003	0.313423	0.404871	PDK4	1
circulatory system process	2/27	464/11003	0.316171	0.407404	TNNT2/MYBPC3	2
defense response to symbiont	1/27	156/11003	0.320232	0.410595	DDIT4	1
dna biosynthetic process	1/27	156/11003	0.320232	0.410595	RGCC	1
protein folding	1/27	158/11003	0.323612	0.413904	FKBP5	1
positive regulation of cytoskeleton organization	1/27	159/11003	0.325296	0.415033	RGCC	1
extrinsic apoptotic signaling pathway	1/27	160/11003	0.326976	0.415131	ATF3	1
response to toxic substance	1/27	160/11003	0.326976	0.415131	SESN1	1
regulation of heart contraction	1/27	161/11003	0.328652	0.416239	TNNT2	1
cellular response to insulin stimulus	1/27	166/11003	0.336971	0.425734	PDK4	1
positive regulation of protein serine threonine kinase activity	1/27	167/11003	0.338623	0.426781	RGCC	1
alpha amino acid metabolic process	1/27	168/11003	0.340271	0.426781	ASNS	1
negative regulation of cytokine production	1/27	168/11003	0.340271	0.426781	RGCC	1
hormone metabolic process	1/27	170/11003	0.343555	0.429859	DGAT2	1
cellular lipid catabolic process	1/27	175/11003	0.351697	0.43688	LIPG	1
fat cell differentiation	1/27	175/11003	0.351697	0.43688	CEBPD	1
positive regulation of dna metabolic process	1/27	175/11003	0.351697	0.43688	RGCC	1
endothelial cell migration	1/27	176/11003	0.353313	0.437838	RGCC	1
protein polyubiquitination	1/27	181/11003	0.361338	0.446714	UBE3D	1
negative regulation of growth	1/27	182/11003	0.362931	0.447615	FHL1	1
positive regulation of cell cycle process	1/27	183/11003	0.364521	0.448508	RGCC	1
carbohydrate homeostasis	1/27	190/11003	0.375541	0.459619	PDK4	1
atp metabolic process	1/27	191/11003	0.377101	0.459619	DDIT4	1
potassium ion transport	1/27	191/11003	0.377101	0.459619	FHL1	1
regulation of epithelial cell migration	1/27	191/11003	0.377101	0.459619	RGCC	1
ear development	1/27	193/11003	0.380208	0.461236	CEBPD	1
positive regulation of dna binding transcription factor activity	1/27	193/11003	0.380208	0.461236	RGCC	1
activation of immune response	1/27	195/11003	0.3833	0.463901	RGCC	1
osteoblast differentiation	1/27	197/11003	0.386378	0.466536	CEBPD	1
nucleoside phosphate biosynthetic process	1/27	198/11003	0.387911	0.467298	PDK4	1
negative regulation of cell adhesion	1/27	199/11003	0.389441	0.468052	RGCC	1
protein containing complex disassembly	1/27	200/11003	0.390966	0.468109	DDIT4	1
glycerolipid biosynthetic process	1/27	202/11003	0.394007	0.468109	DGAT2	1
mesenchymal cell differentiation	1/27	202/11003	0.394007	0.468109	RGCC	1
regulation of transporter activity	1/27	202/11003	0.394007	0.468109	FHL1	1
response to endoplasmic reticulum stress	1/27	202/11003	0.394007	0.468109	ATF3	1
regulation of blood circulation	1/27	204/11003	0.397033	0.470625	TNNT2	1
positive regulation of ion transport	1/27	205/11003	0.398541	0.471334	FHL1	1
regulation of actin filament organization	1/27	214/11003	0.411946	0.486078	RGCC	1
regulation of vasculature development	1/27	217/11003	0.416351	0.490158	RGCC	1
response to virus	1/27	218/11003	0.417812	0.490763	DDIT4	1
connective tissue development	1/27	220/11003	0.420723	0.493065	DGAT2	1
organic hydroxy compound transport	1/27	221/11003	0.422174	0.493648	LIPG	1
intrinsic apoptotic signaling pathway	1/27	227/11003	0.430803	0.502604	DDIT4	1
protein dephosphorylation	1/27	230/11003	0.435071	0.505307	DUSP8	1
second messenger mediated signaling	1/27	230/11003	0.435071	0.505307	MYOZ2	1
cellular response to peptide hormone stimulus	1/27	231/11003	0.436487	0.505818	PDK4	1
erk1 and erk2 cascade	1/27	233/11003	0.439309	0.507951	ATF3	1
steroid metabolic process	1/27	235/11003	0.442117	0.510059	DGAT2	1
maintenance of location	1/27	236/11003	0.443516	0.510536	DGAT2	1
cellular amino acid metabolic process	1/27	238/11003	0.446303	0.512605	ASNS	1
lipid catabolic process	1/27	239/11003	0.447692	0.512831	LIPG	1
positive regulation of secretion	1/27	240/11003	0.449077	0.512831	RGCC	1
mesenchyme development	1/27	241/11003	0.450459	0.512831	RGCC	1
mitotic nuclear division	1/27	241/11003	0.450459	0.512831	RGCC	1
leukocyte migration	1/27	242/11003	0.451838	0.513272	ASB2	1
aging	1/27	243/11003	0.453213	0.513708	UCP3	1
regulation of cation transmembrane transport	1/27	244/11003	0.454585	0.514138	FHL1	1
negative regulation of locomotion	1/27	247/11003	0.458682	0.516515	RGCC	1
tissue migration	1/27	247/11003	0.458682	0.516515	RGCC	1
negative regulation of catabolic process	1/27	250/11003	0.462748	0.519965	DDIT4	1
peptidyl serine modification	1/27	255/11003	0.469461	0.526365	DDIT4	1
macroautophagy	1/27	256/11003	0.470794	0.526719	SESN1	1
embryonic organ morphogenesis	1/27	259/11003	0.474773	0.530026	ASB2	1
regulation of autophagy	1/27	264/11003	0.48134	0.536203	SESN1	1
regulation of apoptotic signaling pathway	1/27	271/11003	0.490402	0.544958	ATF3	1
alcohol metabolic process	1/27	274/11003	0.494239	0.544958	DGAT2	1
neuron death	1/27	274/11003	0.494239	0.544958	DDIT4	1
regulation of metal ion transport	1/27	274/11003	0.494239	0.544958	FHL1	1
cellular response to peptide	1/27	275/11003	0.495512	0.544958	PDK4	1
epithelial tube morphogenesis	1/27	275/11003	0.495512	0.544958	ASB2	1
response to metal ion	1/27	279/11003	0.500572	0.549357	TNNT2	1
positive regulation of cytokine production	1/27	282/11003	0.504335	0.552317	RGCC	1
negative regulation of phosphorylation	1/27	286/11003	0.50931	0.556588	DDIT4	1
regulation of supramolecular fiber organization	1/27	288/11003	0.51178	0.558109	RGCC	1
regulation of protein serine threonine kinase activity	1/27	291/11003	0.515462	0.560944	RGCC	1
regulation of cell cell adhesion	1/27	293/11003	0.517901	0.562417	RGCC	1
regulation of dna binding transcription factor activity	1/27	305/11003	0.532292	0.575632	RGCC	1
regulation of dna metabolic process	1/27	305/11003	0.532292	0.575632	RGCC	1
positive regulation of protein kinase activity	1/27	311/11003	0.539332	0.582029	RGCC	1
positive regulation of immune response	1/27	312/11003	0.540495	0.582072	RGCC	1
phospholipid metabolic process	1/27	315/11003	0.543968	0.584597	LIPG	1
epithelial cell proliferation	1/27	321/11003	0.550839	0.590754	RGCC	1
synapse organization	1/27	328/11003	0.558728	0.597937	COL4A5	1
negative regulation of phosphorus metabolic process	1/27	329/11003	0.559844	0.597937	DDIT4	1
response to bacterium	1/27	333/11003	0.564281	0.601436	FKBP5	1
ossification	1/27	336/11003	0.567581	0.60371	CEBPD	1
regulation of ion transmembrane transport	1/27	340/11003	0.571943	0.607104	FHL1	1
ameboidal type cell migration	1/27	345/11003	0.577336	0.611575	RGCC	1
immune effector process	1/27	351/11003	0.583722	0.617077	RGCC	1
generation of precursor metabolites and energy	1/27	362/11003	0.595188	0.626641	DDIT4	1
regulation of cellular amide metabolic process	1/27	362/11003	0.595188	0.626641	PDK4	1
cellular component disassembly	1/27	366/11003	0.599281	0.629671	DDIT4	1
positive regulation of kinase activity	1/27	376/11003	0.609341	0.638945	RGCC	1
cell growth	1/27	379/11003	0.612312	0.63997	FHL1	1
pattern specification process	1/27	380/11003	0.613297	0.63997	ASB2	1
organelle fission	1/27	382/11003	0.61526	0.63997	RGCC	1
positive regulation of organelle organization	1/27	382/11003	0.61526	0.63997	RGCC	1
embryonic organ development	1/27	386/11003	0.619158	0.641883	ASB2	1
negative regulation of protein modification process	1/27	387/11003	0.620127	0.641883	DDIT4	1
positive regulation of cellular component biogenesis	1/27	389/11003	0.622057	0.641883	RGCC	1
regulation of hormone levels	1/27	389/11003	0.622057	0.641883	DGAT2	1
positive regulation of catabolic process	1/27	408/11003	0.639926	0.658645	SESN1	1
regulation of transmembrane transport	1/27	409/11003	0.640844	0.658645	FHL1	1
regulation of cytoskeleton organization	1/27	414/11003	0.645398	0.662012	RGCC	1
morphogenesis of an epithelium	1/27	422/11003	0.65257	0.668046	ASB2	1
organic hydroxy compound metabolic process	1/27	426/11003	0.656103	0.670338	DGAT2	1
process utilizing autophagic mechanism	1/27	434/11003	0.663066	0.676118	SESN1	1
positive regulation of transferase activity	1/27	443/11003	0.670736	0.682596	RGCC	1
cell surface receptor signaling pathway involved in cell cell signaling	1/27	445/11003	0.672418	0.682966	CHRNG	1
organophosphate biosynthetic process	1/27	453/11003	0.679062	0.688365	PDK4	1
cytokine production	1/27	455/11003	0.680703	0.68868	RGCC	1
sensory organ development	1/27	471/11003	0.693541	0.700301	CEBPD	1
regulation of secretion	1/27	479/11003	0.699772	0.705218	RGCC	1
carbohydrate derivative biosynthetic process	1/27	484/11003	0.703604	0.707703	PDK4	1
regulation of ion transport	1/27	488/11003	0.706636	0.708758	FHL1	1
blood vessel morphogenesis	1/27	489/11003	0.70739	0.708758	RGCC	1
regulation of immune response	1/27	499/11003	0.714821	0.714821	RGCC	1
